# Supplementary material for: Prediction of the origin of French Legionella pneumophila strains using a mixed-genome microarray
Source: BMC Genomics. 2013 Jul 1;14:435. doi: 10.1186/1471-2164-14-435 (PMC3701591; doi:10.1186/1471-2164-14-435)
Supplement: Additional file 1 — Sequences of the four markers that best predict the patient or environmental origin of French Legionella pneumophila strains. [file 1471-2164-14-435-S1.txt]

#Sequence marker 8D12
CTCGAGATCAGCTTGATTCGTTCGAATGGGCTAATCTCGCCATGACTTTGGGAATTAAAGTAATCCATGTTGCAGAGCAAGACTCTCAAGTTACCTATCCTCCAAAATCACCAGGCGAGTTCGTTAATACCTGGTCCGCTAATGGTCTGATTTTGGAAGGACTGCAACCTGCTGAAATCGGGTGGGGGACACATGAAGCTCATTGGCCCCATGACGCTTATTCTCATAGTAATGGACCACAATGCGCGATCTATCTGTCTCGCCCTAGTGCCGGTGTAATGGTGCGTTCATGGACGCCAACACTGGGTGCTTTTCACGGTTTTTTAATTACTCATGCAGAAACTATTTCACTTACCAATTTTTTAACATTAAAAAATGGATCTGAATTATTGTATAGGCCAACAGTTCACTACGCCTATAATCCTTGTCCAGATGCCAGGCTCTCCATTTTCGAATTAAAAAGTAATGAATGGAAACCACAAAACAAGAATCGCCTGATTTTAAACGAAATCATTGATGGATGTGATGAATTGGGTGTGTTGTTGATGGGTAATCAAAGAGGGGCGTATTGGTATGGTTCAACTCTTTCTATCCAGGAAGCAAGGCAAATTGCCCCTTATAATAATGCAACCAGTTTACA

#Sequence marker 12H3
CTCGAGANCAGCTGAATTCGTAGCCCCTGTTTTTCCATAAAGGAATTGCCCTGTTAATGCTTTGGCACAATGAATCAATGGTTATGATTTTTAAGCGATTTGGTTGCTCAAGTAAATCCCACTGATATTGATTATTTCGCTGTAAAGCCTGTTTTGCAAAATTTAAAGTGCTTTGTTGATGAGCGCTGACAGCCGGTTGATTTGACGCGGCCATATGTAATGCCTGAACGATTCGTTCTCTCATTTCACTTGCTGCTTTGCGGGTAAAAGTCAAGGCGATAATTTGTTCAGGAGACTGCACAGTGCTTAGCAAACGTAAAAAGCGTTGGGTAAGAATCTCTGTTTTTCCTGACCCGGCAGGAGCCTGGACTATAAATGATTCAGCAGGATCTGTCGCTTGGCTCCTTTGTTCACTATCAATTAACCGCATGCCATTATTCCAGAACTATTTCCTGAGCAGGTGGTCTTAAATTGTAGTGTGAACTCATACAGTGACCATAGGCTCCAGTGTTTGCAATTAATATCACATCGCCTTCTCTGGTAACTGGTAATAAGCGGTCATAACCCAATGTATCTCCCGACTCACAGATTGG

#Sequence marker 19D6
CTCNAGATCAGCTTGAATTCGTCAGCGGCAATGTGACCCTGGATCAAGTGCGTGCTGTGGTGCATGACAACCCACTCGACCCAGACGAGTCCACCGGGCCTACGCAATTGAGTGCGGCTAATTTGGTGACGTTAACGGCCGTGGCCACCGACAAAGACGGCGACNGTGCCAGTGCCACAGCCAACATCGGCTTGAGCTTTAATTTTGAAGACGACGGTCCAAGCATTGTAGTCAGCGGTGCAACTCAAACCCTGACGGTGGATGAAAGCGTATTAGCTACGAACGACACACAAAGCTTTGCTGGCTTGTTCACACCAAGCTTTGGTGCTGATGGTGCGGCTGCGGCTAATGCCTTAACCTACAGTTTGGGTGTTTCAGCCAATGGCGCAGCCTCTGGCGTGCTGGATACGGCAAGCGGCAATCAAGTCTTCCTCTTTTTGGAAAATGGAATCGTTGTGGGTCGCGAAGGCAGCGATGCCCTGGATGCGGCCACAGGCGATGTGGTCTTTAACATCAGTGTCGATGGCAGCGGCAATGTGACCCTGGATCAAGTGCGTGCTGTGGTGCATGACAACCCACTCGACCCAGACGAGTCCACCGGGCCTACGCAATTGAATGCGGCTAATTTGGTGACGTTAACGGCCGTGGCCACCGACAAAGACGGCGACNGTGCCNGTGCCACAGCCAACATCGGCTTGAGCTTTAATTTTGAAGACNACGGTCC

#Sequence marker 27B10
CTCGAGATCAGCTGAATTCGTTTGACACTTGAGGCTCAAAGCCATAATGCTTCTGTAATTCTCTACCCATCAATAAATTAAATTTCTGATCAGTACCGCCAAGTTCAACGTCAGCTTTTAATGCCACCGAATCATAACCTTGTAACAGCGGGTACAAAAATTCGTGAATTGCGATAGGCTGTCCTGTAGTATAACGTTTATTGAAATCATCTCGTTCCAACATTCTTGCCACAGTATGTGTTGCAGCCAGTCGAATCAAATCAACCGCATTAAATTTATTAAGCCATTGTGAATTGAAAGCCACCGTAGTCTTATCAGGGTCAAGAATTTTAAATACCTGGTGTTGGTAGGTTTTTGCATTTTCCAGAACCGTTTCCTGACTCAATGGCATTCGGGTTACATTTTTTCCAGTTGGATCACCAATCATGGCTGTGAAATCACCAATCAAAAAAATAACCTCATGACCAAATTGCTGAAACTGCCTCAATTTATTAAGCAGTACAGTATGTCCCAAATGAAGATCTGGCGCTGTTGGATCAAAACCTGCCTTTATTTTCAATGGGATACCTTTTTGTAATTTCTTCTCCAACTCAGGTACAGGAAGAATTTCCTCACACCCCCGCATTAATTCGGAACAAACTGAATCTTGAACTATCATGTCATTAAAACCCGTATAAATGATTGACCTATCTTCTCGCAGCGAGTATCTTAGCCCGGTTAGCAATTTCCTGCTATACCAAATGATACATTTTGAGATAATTTATTACTCTAAAATTGAGAAAAATATAACAAAATATCCAAATAAGAGTCGATTTAGTTGACTCAAGGTAGCGGTCA
