# Supplementary material for: Prediction of the origin of French Legionella pneumophila strains using a mixed-genome microarray
Source: BMC Genomics. 2013 Jul 1;14:435. doi: 10.1186/1471-2164-14-435 (PMC3701591; doi:10.1186/1471-2164-14-435)
Supplement: Additional file 2 — Hybridization ratios for 480 markers of the 219 French Legionella pneumophila strains. [file 1471-2164-14-435-S2.txt]

Strain	Origin	LePn.001A12	LePn.001B4	LePn.001B6	LePn.001C4	LePn.001C6	LePn.001D3	LePn.001D9	LePn.001E10	LePn.001E12	LePn.001G3	LePn.001G5	LePn.001H3	LePn.002A2	LePn.002B12	LePn.002D4	LePn.002D6	LePn.002E5	LePn.002F3	LePn.002F8	LePn.002G3	LePn.003A8	LePn.003A9	LePn.003C6	LePn.003D1	LePn.003E3	LePn.003E4	LePn.003E6	LePn.003F11	LePn.003G1	LePn.003G8	LePn.003H1	LePn.004A3	LePn.004A7	LePn.004B12	LePn.004C4	LePn.004D2	LePn.004D3	LePn.004D12	LePn.004E8	LePn.004E9	LePn.004F3	LePn.004F7	LePn.004G2	LePn.004G3	LePn.004G6	LePn.004G7	LePn.004G10	LePn.005B8
msLePn0601A	E	15,58	0,07	0,02	0,45	0,23	0,00	0,01	1,17	0,33	3,20	3,16	0,00	0,85	0,71	0,08	0,08	0,26	0,72	1,75	0,01	0,00	0,49	2,20	0,79	0,36	0,55	1,00	0,26	0,51	6,82	0,10	1,25	7,73	0,65	0,01	0,72	1,42	0,80	0,01	0,36	0,68	0,13	1,99	0,26	0,01	0,72	0,76	0,62
msLePn0601B	E	1,77	1,94	0,00	0,22	1,64	0,94	0,03	0,02	0,97	0,01	0,27	4,19	0,79	0,33	0,07	2,63	0,23	0,98	0,01	0,00	0,66	0,38	0,00	0,10	0,80	0,89	0,76	0,24	0,25	0,00	0,10	0,99	1,22	0,01	0,89	1,44	0,82	0,48	0,00	0,21	1,69	0,17	1,43	0,00	0,00	0,53	0,98	0,00
msLePn0601C	E	0,01	1,80	0,01	0,20	1,82	2,26	0,02	0,73	1,31	0,89	0,28	0,33	1,10	0,00	1,79	2,34	1,34	0,78	0,02	0,01	1,07	1,82	2,09	1,29	0,71	1,18	0,75	0,24	1,04	0,02	0,20	0,92	0,30	0,31	1,24	1,25	0,95	0,71	0,15	0,18	1,55	0,22	0,87	0,61	0,01	0,43	1,26	1,78
msLePn0601D	E	0,00	2,00	0,00	0,25	0,28	0,02	0,00	1,03	1,54	0,01	3,17	3,66	0,92	0,00	0,00	2,06	0,00	1,08	2,27	0,00	0,70	0,34	0,00	0,00	0,75	0,78	0,87	0,45	0,26	0,01	0,11	1,15	1,07	0,00	0,01	0,01	1,14	0,41	0,00	0,26	1,03	0,17	1,68	2,65	0,01	1,37	0,72	0,10
msLePn0601F	E	1,38	0,02	0,00	0,19	0,29	0,01	0,00	1,02	0,37	3,03	3,23	0,39	0,86	0,25	0,10	0,08	0,11	0,58	0,01	0,01	0,64	0,44	1,80	0,35	0,71	0,62	0,89	0,24	0,55	11,03	0,14	1,35	7,08	0,23	0,01	1,73	1,20	0,83	0,00	0,21	0,68	0,15	1,96	0,24	0,01	1,70	0,83	0,35
msLePn0601H	E	0,00	0,02	0,00	0,21	0,28	0,01	0,02	1,04	0,40	0,02	0,50	0,39	0,85	0,00	0,97	0,08	0,75	0,72	0,00	0,01	0,69	0,68	1,66	0,63	0,75	0,73	0,82	1,78	0,50	0,02	2,06	1,27	1,43	0,19	0,01	1,64	1,14	0,55	0,74	0,23	0,71	0,16	0,72	0,26	0,01	0,66	1,00	0,53
msLePn0601I	E	1,23	0,03	0,01	0,20	0,28	0,02	0,02	0,98	0,38	2,94	2,95	0,37	0,88	0,27	0,01	0,08	0,00	0,62	0,02	0,01	0,63	0,42	1,75	0,01	0,68	0,58	0,89	0,24	0,54	11,05	0,15	1,22	6,04	0,27	0,01	1,53	1,03	0,56	0,00	0,25	0,66	0,15	1,86	0,22	0,01	1,46	0,69	0,34
msLePn0601J	E	0,00	1,84	0,00	0,21	0,26	0,01	0,00	0,96	0,78	0,35	1,27	3,78	0,83	0,32	0,12	0,49	0,33	0,58	3,53	0,01	0,61	0,34	0,01	0,36	0,74	0,74	0,81	1,89	0,27	0,03	0,12	1,10	3,71	0,01	0,01	0,01	0,84	0,38	0,07	0,21	0,88	0,19	0,80	0,01	0,01	0,50	0,93	0,00
msLePn0601L	E	0,60	0,02	0,00	0,16	1,57	0,01	0,01	0,88	0,38	0,02	0,27	0,32	0,83	0,27	0,91	0,06	0,64	0,56	0,03	0,01	0,59	0,43	0,02	0,37	0,65	0,60	0,83	1,86	0,47	0,05	0,21	1,19	1,56	0,15	0,01	1,46	0,94	0,43	0,00	0,18	0,61	0,16	0,73	0,24	0,01	0,00	0,69	0,34
msLePn0602A	E	0,02	0,00	0,00	0,99	0,03	0,00	0,02	0,02	0,14	0,03	0,02	0,00	0,02	0,05	0,00	0,01	0,01	0,01	0,04	0,08	0,00	0,00	0,01	0,00	0,00	0,02	0,04	0,00	0,01	0,00	0,00	0,03	0,07	0,00	0,00	0,01	0,03	0,00	0,05	0,04	0,61	0,02	0,10	0,01	0,02	0,03	0,00	0,00
msLePn0602B	P	0,00	0,02	0,00	0,24	2,00	0,01	0,01	0,92	0,37	0,02	0,61	0,38	0,82	0,00	0,01	0,12	0,00	0,69	0,03	0,00	0,74	0,45	2,01	0,00	0,78	0,68	0,68	2,26	0,50	0,02	0,10	1,36	0,90	0,01	0,89	1,59	1,01	0,51	0,00	0,28	0,69	0,15	0,70	0,00	0,00	0,53	1,05	0,00
msLePn0602C	E	1,48	0,03	0,02	0,23	0,31	0,01	0,00	1,09	0,39	3,10	3,30	0,40	0,98	0,35	0,10	0,10	0,12	0,64	0,04	0,02	0,69	0,42	1,82	0,36	0,74	0,62	1,06	0,25	0,64	8,63	0,15	1,28	6,24	0,29	0,01	1,70	1,12	0,81	0,01	0,27	0,76	0,16	2,00	0,23	0,01	1,79	0,83	0,36
msLePn0602D	P	0,04	0,01	0,00	0,17	0,49	0,01	0,00	1,05	0,37	2,30	1,84	0,37	0,85	0,33	0,07	1,39	0,16	0,74	0,07	2,27	0,74	0,42	0,01	0,10	0,82	0,75	0,43	0,26	0,53	0,02	0,10	1,10	0,02	0,00	0,96	1,58	1,46	0,49	5,46	0,28	0,76	0,16	0,38	0,12	0,01	0,67	1,48	0,08
msLePn0602E	P	0,01	0,02	0,00	0,21	1,84	0,01	0,01	1,03	0,39	0,01	0,64	0,45	0,92	0,00	0,12	0,09	0,22	0,70	0,00	0,00	0,69	0,44	2,14	0,17	0,80	0,73	0,99	2,12	0,59	0,01	0,11	1,34	0,90	0,01	0,91	1,75	1,19	0,57	0,00	0,27	0,82	0,21	0,77	0,01	0,01	0,74	1,13	0,00
msLePn0602F	P	0,16	0,01	0,00	0,29	2,33	2,56	0,02	1,05	0,41	0,01	1,26	0,42	0,76	1,48	0,03	0,14	0,14	0,68	0,00	5,17	0,78	1,02	0,01	0,12	1,58	1,43	1,23	1,55	1,24	0,02	0,35	1,30	0,01	0,03	0,01	1,72	1,31	0,58	0,00	0,19	1,56	0,18	0,86	0,30	0,00	0,13	0,79	0,14
msLePn0602G	P	1,06	0,03	0,01	0,25	0,35	0,01	0,01	1,02	0,39	3,21	2,98	0,37	0,92	0,28	0,10	0,09	0,12	0,66	0,01	0,01	0,65	0,44	1,88	0,35	0,76	0,68	0,96	0,30	0,60	9,74	0,15	1,22	7,03	0,28	0,01	1,51	1,14	0,77	0,01	0,24	1,24	0,19	2,07	0,25	0,01	1,73	0,77	0,37
msLePn0602H	P	0,00	0,03	0,00	0,23	0,27	0,01	0,00	0,98	0,36	0,02	0,52	0,39	0,88	0,00	0,08	0,07	0,25	0,66	0,00	0,01	0,64	0,67	1,65	0,11	0,70	0,66	0,85	1,74	0,51	0,02	0,09	1,22	1,97	0,00	0,02	1,58	1,12	0,51	5,27	0,23	0,74	0,14	0,71	0,01	4,38	0,67	0,92	0,00
msLePn0602I	P	0,00	0,02	0,01	0,21	0,40	0,01	0,02	1,02	0,38	2,22	1,72	0,40	0,88	0,00	0,08	0,16	0,16	0,59	0,02	2,16	0,77	0,48	0,01	0,10	0,73	0,68	0,86	0,24	0,56	0,01	0,12	1,36	0,03	0,01	0,97	1,49	1,43	0,45	0,79	0,23	0,84	0,16	0,42	0,14	0,01	0,54	1,44	0,09
msLePn0602J	P	0,00	0,02	0,01	0,21	0,37	0,01	0,02	1,05	0,35	2,28	1,76	0,36	0,85	0,00	0,08	0,11	0,16	0,55	0,00	2,70	0,67	0,47	0,01	0,10	0,70	0,66	0,89	0,24	0,52	0,04	0,11	1,31	0,03	0,01	0,96	1,48	1,35	0,49	0,77	0,26	0,73	0,17	0,42	0,12	0,01	0,63	1,38	0,10
msLePn0602K	P	0,00	0,02	0,02	0,21	0,39	0,01	0,01	1,06	0,40	2,26	1,78	0,36	0,92	0,00	0,07	0,10	0,14	0,65	0,03	2,57	0,72	0,45	0,01	0,10	0,78	0,75	0,63	0,26	0,57	0,02	0,12	1,14	3,64	0,01	0,95	1,66	1,49	0,47	0,00	0,23	0,81	0,17	0,71	0,14	0,01	0,59	1,54	0,10
msLePn0603B	P	0,04	2,47	0,00	0,18	1,90	2,29	0,00	0,02	1,12	0,01	0,34	0,42	0,85	0,61	1,05	1,98	0,79	0,94	0,00	0,01	0,76	0,41	0,01	0,35	0,71	0,89	0,86	0,26	0,30	0,01	0,19	1,04	1,65	0,16	1,00	1,72	0,94	0,45	0,00	0,26	1,50	0,17	1,46	0,24	0,01	0,52	1,07	0,36
msLePn0603C	P	0,00	0,01	0,00	0,19	1,84	0,01	0,00	1,02	0,37	0,02	0,45	0,43	0,87	0,00	0,13	0,12	0,32	0,67	0,02	0,00	0,58	0,40	0,33	0,35	0,74	0,66	0,66	1,99	0,51	0,00	0,09	1,32	0,06	0,00	0,92	1,64	1,06	0,43	5,11	0,19	0,66	0,14	0,70	0,00	2,92	0,73	0,93	0,00
msLePn0603D	P	0,94	0,03	0,00	0,18	0,29	0,01	0,01	1,04	0,38	0,02	0,52	0,38	0,85	0,39	0,91	0,11	0,72	0,59	0,02	0,01	0,61	0,45	1,54	0,67	0,78	0,68	0,86	1,85	0,58	0,02	0,22	1,35	0,89	0,20	0,87	1,58	1,01	0,49	0,00	0,23	0,74	0,15	0,72	0,24	0,00	0,76	1,03	0,40
msLePn0603E	P	0,00	2,03	0,00	0,25	1,70	2,55	0,04	0,74	1,40	0,90	0,27	0,36	1,24	0,00	0,08	0,07	0,64	0,62	0,01	0,17	1,04	1,80	0,01	0,35	0,69	1,23	0,80	0,27	1,02	0,01	0,36	0,99	2,18	0,20	1,34	1,21	0,94	0,82	0,52	0,18	1,18	0,16	0,88	0,66	0,00	0,45	1,27	0,68
msLePn0603H	P	0,00	0,00	0,00	0,17	1,46	0,00	0,00	1,02	0,34	0,00	0,43	0,39	0,89	0,00	0,01	0,05	0,00	0,54	0,00	0,00	0,57	0,32	2,40	0,00	0,64	0,57	0,74	1,92	0,42	0,00	0,07	1,21	0,82	0,00	0,77	1,60	1,02	0,34	0,00	0,16	0,58	0,10	0,71	0,00	0,00	0,49	0,92	0,00
msLePn0603K	P	1,63	0,02	0,01	0,22	0,33	0,01	0,00	1,04	0,36	3,24	3,17	0,43	0,87	0,35	0,11	0,07	0,11	0,60	0,04	0,01	0,68	0,45	1,86	0,38	0,72	0,63	0,91	0,22	0,63	10,11	0,15	1,29	7,62	0,27	0,01	1,74	1,15	0,74	0,00	0,25	0,68	0,15	1,86	0,25	0,01	1,58	0,80	0,33
msLePn0605A	P	0,00	2,03	0,00	0,27	1,79	2,85	0,04	0,90	1,73	0,65	0,20	0,40	1,65	0,26	1,18	3,30	1,04	0,72	0,04	0,02	1,51	2,25	0,01	0,88	0,73	1,41	0,91	0,24	0,09	0,01	0,07	1,08	0,38	0,12	1,71	1,42	1,26	0,67	0,01	0,21	0,95	0,14	0,86	0,19	0,00	0,45	1,37	1,21
msLePn0605B	P	1,65	0,01	0,00	0,26	0,29	0,01	0,01	1,12	0,41	0,01	0,32	0,38	1,01	0,60	0,98	0,07	0,69	0,54	0,00	0,00	0,75	0,37	1,70	0,68	0,78	0,59	0,75	2,05	1,11	0,01	0,17	1,28	0,89	0,27	0,95	1,50	1,14	0,56	0,65	0,19	0,73	0,15	0,67	0,23	0,00	0,62	0,92	0,41
msLePn0605C	P	0,00	1,42	0,00	0,23	2,05	2,40	0,01	0,74	1,36	0,85	0,26	0,35	1,32	0,35	1,05	2,65	0,67	0,66	0,02	0,00	1,25	1,76	0,01	0,66	0,60	1,15	0,64	0,24	0,97	0,01	0,14	0,96	0,37	0,22	1,45	1,41	0,99	0,92	0,00	0,12	0,71	0,15	0,85	0,40	0,00	0,38	1,28	0,97
msLePn0605D	P	0,00	0,63	0,02	0,28	0,01	0,01	0,01	0,67	0,34	1,81	1,00	0,41	1,08	0,00	1,62	0,17	1,27	0,48	0,09	0,01	0,96	1,03	0,52	0,96	2,30	1,34	1,59	0,26	3,24	0,01	0,26	0,79	0,15	0,34	2,56	1,24	0,55	0,90	1,28	0,20	0,50	0,19	0,44	0,41	0,01	0,42	0,77	1,22
msLePn0605E	P	0,00	0,01	0,00	0,29	0,29	0,01	0,00	1,01	0,41	0,01	0,43	0,40	0,83	0,00	1,00	0,06	0,63	0,60	0,00	0,01	0,69	0,70	1,79	0,76	0,74	0,58	0,81	1,79	0,49	0,01	2,06	1,22	1,24	0,20	0,01	1,29	1,01	0,50	5,79	0,18	0,65	0,17	0,76	0,26	0,01	0,73	0,84	0,57
msLePn0605F	P	0,01	1,75	0,00	0,25	1,97	2,31	0,01	0,66	1,21	0,78	0,25	0,30	1,15	0,00	0,01	2,43	0,00	0,48	0,00	0,00	1,17	1,59	1,67	0,01	0,68	1,08	0,72	0,26	1,07	0,00	0,13	1,03	0,25	0,17	1,27	1,40	0,96	0,79	0,14	0,22	0,90	0,14	0,75	0,36	0,00	0,46	1,09	0,49
msLePn0605G	P	0,00	0,01	0,00	0,27	0,29	0,01	0,00	1,12	0,40	0,02	0,49	0,37	0,86	0,21	0,94	0,09	0,66	0,66	0,02	0,01	0,66	0,65	1,67	0,61	0,73	0,62	0,27	1,89	0,01	0,02	2,04	1,17	1,69	0,21	0,01	1,48	0,97	0,46	4,42	0,17	0,68	0,16	0,75	0,23	0,01	0,56	0,91	0,49
msLePn0605H	P	0,00	0,01	0,00	0,24	0,30	0,01	0,01	1,06	0,41	0,02	0,49	0,40	0,87	0,00	0,95	0,06	0,67	0,81	0,06	0,01	0,72	0,67	1,72	0,63	0,69	0,63	0,74	2,02	0,01	0,02	2,09	1,19	1,40	0,19	0,01	1,50	1,06	0,46	4,95	0,19	0,67	0,16	0,78	0,22	0,01	0,64	0,83	0,51
msLePn0605I	P	0,03	0,01	0,00	0,23	0,28	0,01	0,01	1,06	0,38	0,01	0,41	0,37	0,85	0,35	0,96	0,08	0,67	0,60	0,00	0,01	0,64	0,65	1,69	0,68	0,76	0,62	0,94	1,92	0,54	0,01	2,26	1,21	2,13	0,21	0,01	1,63	1,06	0,43	0,11	0,15	0,65	0,15	0,77	0,22	0,01	0,72	0,89	0,54
msLePn0605J	P	0,00	0,01	0,01	0,22	0,22	0,01	0,00	1,03	0,35	0,01	0,42	0,19	0,86	0,00	0,11	0,08	0,71	0,52	8,48	0,00	0,65	0,37	1,73	0,42	1,27	0,54	0,84	1,23	0,52	0,02	2,00	1,05	1,20	0,25	0,81	1,54	0,94	0,47	0,81	0,15	0,67	0,14	0,80	0,25	0,01	0,86	0,61	0,39
msLePn0605K	P	1,92	0,78	0,00	0,36	0,01	0,02	0,02	0,84	0,40	1,92	1,38	0,53	1,18	0,57	0,19	0,37	0,53	0,44	0,01	0,33	0,83	1,33	0,02	0,31	4,00	2,02	1,57	0,26	4,21	0,02	0,08	0,71	0,12	0,00	3,88	1,51	0,56	1,44	0,00	0,22	0,77	0,23	0,41	0,18	0,00	0,51	0,84	0,13
msLePn0605L	P	0,00	0,01	0,00	0,24	0,17	0,01	0,00	1,08	0,35	0,01	0,43	0,37	0,89	0,00	1,02	0,08	0,70	0,60	0,00	0,00	0,72	0,70	1,74	0,69	0,71	0,64	0,77	2,00	0,50	0,01	2,10	1,17	1,19	0,16	0,01	1,58	1,03	0,51	6,41	0,17	0,76	0,16	0,70	0,24	0,01	0,75	0,93	0,54
msLePn0606A	P	0,00	0,01	0,00	0,21	0,32	0,00	0,01	1,04	0,35	2,09	1,75	0,35	0,81	0,00	0,06	0,15	0,14	0,52	0,01	2,21	0,64	0,36	0,00	0,07	0,61	0,56	0,82	0,22	0,01	0,01	0,09	1,19	0,02	0,00	0,91	1,46	1,24	0,41	0,58	0,21	0,64	0,13	0,31	0,08	0,00	0,52	1,25	0,08
msLePn0606B	P	1,54	0,01	0,00	0,24	0,28	0,01	0,01	1,04	0,39	2,87	2,98	0,44	0,87	0,29	0,09	0,11	0,09	0,72	0,02	0,01	0,69	0,37	1,97	0,32	0,65	0,58	0,95	0,33	0,91	8,50	0,14	1,12	7,78	0,30	0,01	1,39	0,97	0,54	0,00	0,23	0,76	0,14	1,90	0,21	0,01	2,08	0,62	0,34
msLePn0606C	P	0,00	0,01	0,00	0,24	0,23	0,01	0,00	1,10	0,36	0,01	0,50	0,37	0,86	0,00	0,94	0,06	0,63	0,68	0,03	0,01	0,72	0,63	1,72	0,67	0,70	0,59	0,79	1,92	0,51	0,01	2,20	1,25	0,72	0,21	0,01	1,45	0,99	0,45	0,72	0,21	0,67	0,15	0,73	0,25	0,00	0,81	0,87	0,56
msLePn0606D	P	0,04	0,01	0,00	0,27	0,28	0,01	0,01	1,05	0,38	0,01	0,60	0,41	0,93	0,30	0,98	0,07	0,69	0,68	0,03	0,00	0,53	0,36	1,62	0,67	1,15	0,60	0,90	1,92	0,56	0,01	2,33	1,14	0,83	0,17	0,88	1,52	0,98	0,48	0,47	0,25	0,63	0,15	0,71	0,23	0,00	0,71	0,87	0,55
msLePn0606E	P	0,03	0,01	0,00	0,26	0,37	0,01	0,02	1,08	0,37	2,05	1,77	0,34	0,84	1,96	0,07	0,08	0,13	0,54	0,01	2,24	0,75	0,36	0,01	0,09	0,69	0,60	0,80	0,22	0,48	0,02	0,12	1,23	0,02	0,00	0,99	1,61	1,31	0,45	0,67	0,17	0,69	0,15	0,38	0,11	0,00	0,57	1,33	0,09
msLePn0606F	P	0,00	0,78	0,00	0,26	1,74	1,42	0,01	1,15	0,39	1,18	0,26	0,36	0,99	0,00	0,09	4,82	0,28	0,91	0,01	2,22	0,69	0,38	0,01	0,24	0,67	0,78	0,78	0,32	0,24	0,01	0,11	0,93	1,95	0,01	0,01	1,47	1,07	0,51	0,10	0,18	1,13	0,17	1,21	0,11	0,00	0,58	0,86	0,10
msLePn0606G	P	1,72	0,02	0,00	0,24	0,27	0,01	0,01	1,08	0,38	3,12	2,98	0,41	0,92	0,39	0,10	0,08	0,10	0,66	0,03	0,01	0,70	0,35	1,93	0,35	0,73	0,61	0,99	0,28	0,01	8,26	0,14	1,13	7,09	0,28	0,01	1,57	1,08	0,61	0,01	0,22	0,73	0,13	1,77	0,24	0,01	1,57	0,71	0,36
msLePn0606H	P	0,00	2,12	0,00	0,24	2,08	2,59	0,04	0,80	1,83	0,94	0,29	0,44	1,36	0,35	1,01	2,77	0,72	0,74	0,05	0,01	1,19	1,75	0,01	0,66	0,74	1,27	0,80	0,30	1,67	0,02	0,19	1,00	0,50	0,22	1,47	1,40	1,03	0,79	0,00	0,20	0,76	0,14	0,97	0,41	0,01	0,47	1,35	0,97
msLePn0606I	P	0,00	0,36	0,00	0,24	2,02	1,63	0,02	1,11	0,28	0,02	0,21	0,31	0,68	0,00	0,09	1,39	0,25	0,65	0,02	0,01	0,77	0,86	1,75	0,11	1,33	1,14	0,40	1,42	1,14	0,01	0,11	1,25	0,02	0,00	0,01	0,01	1,18	0,50	0,54	0,20	1,48	0,14	0,71	0,00	0,00	0,00	0,60	0,00
msLePn0606J	P	0,01	1,79	0,01	0,25	1,97	2,44	0,02	0,70	1,53	2,88	0,24	0,40	1,21	0,00	0,95	0,10	0,68	1,17	0,04	0,01	1,16	1,76	2,13	0,62	0,65	1,04	0,84	0,26	1,02	0,02	0,16	1,00	0,28	0,18	1,29	1,27	0,94	0,77	0,15	1,71	1,26	0,27	0,83	0,38	0,01	0,43	1,19	0,89
msLePn0606K	P	1,38	0,02	0,00	0,26	0,33	0,01	0,01	1,09	0,40	3,06	3,12	0,38	0,98	0,28	0,09	0,10	0,09	0,70	0,01	0,00	0,81	0,35	2,12	0,37	0,66	0,55	0,98	0,29	0,55	9,84	0,15	1,28	7,89	0,28	0,01	1,67	1,13	0,51	0,00	0,31	0,81	0,15	2,04	0,22	0,01	1,91	0,65	0,37
msLePn0606L	P	0,00	0,02	0,02	0,31	0,26	0,01	0,01	1,14	0,40	0,02	0,49	0,23	0,98	0,00	0,12	0,08	0,66	0,63	7,14	0,01	0,74	0,35	1,62	0,42	1,35	0,57	0,75	1,30	0,54	0,03	2,53	1,24	1,18	0,27	0,88	1,66	1,05	0,46	0,90	0,21	0,77	0,17	0,78	0,25	0,01	1,17	0,67	0,40
msLePn0607A	P	0,00	0,01	0,00	0,28	0,31	0,01	0,00	1,12	0,42	0,01	0,60	0,31	0,99	0,01	0,88	0,10	0,72	0,89	0,02	0,01	0,84	0,63	1,74	0,78	0,71	0,58	0,74	2,39	0,47	0,02	2,41	1,07	1,42	0,25	0,01	1,38	1,05	0,42	5,05	0,22	0,72	0,16	0,83	0,26	5,55	0,68	0,87	0,64
msLePn0607B	P	0,04	0,01	0,00	0,39	1,65	0,01	0,03	1,24	0,38	0,02	0,63	0,32	0,92	0,34	0,01	0,08	0,00	0,73	0,01	0,00	0,86	0,37	2,18	0,00	0,80	0,61	0,75	2,02	1,11	0,01	0,10	1,29	0,89	0,00	0,92	1,49	1,03	0,57	0,00	0,23	0,70	0,13	0,76	0,00	0,00	0,71	0,92	0,00
msLePn0607C	P	0,00	0,01	0,00	0,26	0,26	0,01	0,01	1,16	0,41	0,01	0,50	0,28	0,92	0,00	0,97	0,07	0,70	0,67	0,04	0,01	0,71	0,65	1,69	0,72	0,66	0,62	0,96	2,07	0,62	0,00	2,16	1,18	1,92	0,23	0,01	1,48	0,97	0,30	5,15	0,19	0,73	0,16	0,74	0,27	0,00	0,71	0,80	0,61
msLePn0607D	P	0,00	0,01	0,00	0,27	0,36	0,01	0,00	1,07	0,37	2,37	1,82	0,42	0,83	0,00	0,07	0,13	0,15	0,58	0,04	2,11	0,62	0,35	0,01	0,09	0,73	0,66	0,83	0,22	0,50	0,01	0,10	1,28	0,02	0,00	0,96	1,44	1,35	0,46	0,73	0,22	0,75	0,14	0,41	0,12	0,00	0,50	1,33	0,08
msLePn0607E	P	0,00	0,01	0,00	0,29	0,31	0,01	0,00	1,11	0,41	0,01	0,51	0,36	0,87	0,00	1,08	0,07	0,70	0,69	0,02	0,00	0,74	0,38	1,73	0,63	0,72	0,57	0,72	2,38	0,58	0,02	0,24	1,33	1,00	0,21	0,86	1,73	1,00	0,52	4,89	0,16	0,73	0,17	0,68	0,26	0,01	0,77	0,91	0,41
msLePn0607F	P	0,00	0,02	0,00	0,29	0,30	0,01	0,01	1,11	0,39	0,01	0,52	0,39	0,86	0,00	0,08	0,07	0,24	0,71	0,02	0,00	0,75	0,66	1,72	0,11	0,72	0,62	0,84	1,49	0,55	0,01	0,10	1,23	1,82	0,00	0,01	1,56	1,16	0,50	5,41	0,18	0,78	0,14	0,70	0,00	5,26	0,76	0,89	0,00
msLePn0607G	P	0,00	0,01	0,00	0,26	0,28	0,01	0,01	1,12	0,38	0,02	0,45	0,46	0,89	0,28	1,00	0,05	0,55	0,55	0,01	0,01	0,69	0,39	1,74	0,69	0,68	0,58	0,78	2,23	0,56	0,01	0,18	1,19	0,85	0,19	0,91	1,59	1,07	0,48	0,00	0,15	0,78	0,16	0,75	0,26	0,01	0,66	0,87	0,39
msLePn0607H	P	0,00	0,02	0,00	0,26	1,80	1,64	0,03	0,98	0,33	0,02	1,10	0,33	0,66	1,19	0,14	0,08	0,37	0,64	0,00	0,01	0,74	0,74	0,35	0,37	1,37	0,77	0,84	1,25	0,13	0,02	0,09	1,04	0,02	0,01	0,01	0,01	1,09	0,52	0,01	0,23	1,31	0,14	0,62	0,00	0,00	0,00	0,60	0,00
msLePn0607I	P	0,00	0,01	0,01	0,25	0,37	0,01	0,01	1,08	0,37	2,23	1,68	0,44	0,86	0,00	0,07	0,12	0,15	0,52	0,02	2,42	0,78	0,38	0,01	0,10	0,73	0,68	0,90	0,24	0,58	0,01	0,11	1,17	0,02	0,00	0,89	1,38	1,43	0,47	0,71	0,22	0,83	0,14	0,41	0,12	0,01	0,69	1,43	0,10
msLePn0607J	P	0,00	0,01	0,00	0,25	0,35	0,01	0,00	1,06	0,36	2,16	1,73	0,35	0,88	0,00	0,07	0,14	0,13	0,56	0,01	1,80	0,74	0,41	0,01	0,09	0,66	0,63	0,71	0,21	0,57	0,03	0,10	1,22	0,02	0,00	0,94	1,42	1,41	0,45	0,69	0,26	0,69	0,13	0,40	0,12	0,00	0,55	1,33	0,09
msLePn0607K	P	1,41	0,02	0,00	0,29	0,28	0,01	0,01	1,00	0,39	3,20	3,15	0,39	0,91	0,29	0,09	0,05	0,09	0,66	0,00	0,01	0,66	0,38	2,04	0,34	0,75	0,57	1,01	0,30	0,53	8,34	0,13	1,21	7,26	0,30	0,01	1,46	1,05	0,50	0,00	0,22	0,72	0,16	1,89	0,20	0,01	1,62	0,66	0,35
msLePn0607L	P	0,00	2,02	0,01	0,35	2,52	2,60	0,02	0,82	1,70	1,01	0,28	0,38	1,33	0,00	0,12	3,76	0,68	0,68	0,02	0,01	1,24	1,85	2,16	0,49	0,74	1,28	0,88	0,30	1,32	0,02	2,42	1,17	0,31	0,27	1,48	1,44	1,12	0,83	0,00	0,19	1,54	0,35	0,96	0,42	0,01	0,51	1,36	0,54
msLePn0608A	P	0,00	0,02	0,00	0,29	0,23	0,01	0,01	1,00	0,50	0,02	0,60	0,45	1,02	0,01	1,09	0,15	0,96	0,91	0,01	0,02	0,75	0,81	1,75	0,67	0,77	0,70	0,98	2,18	0,15	0,03	2,34	1,23	1,45	0,26	0,02	1,69	1,12	0,65	5,35	0,21	0,94	0,20	0,75	0,29	0,01	0,76	0,98	0,57
msLePn0608B	P	0,05	2,13	0,00	0,34	0,29	0,89	0,07	1,31	1,78	0,02	0,47	4,73	1,11	0,37	0,16	3,13	0,02	0,91	0,11	0,01	0,83	0,87	2,40	0,03	0,80	0,77	0,91	2,32	1,21	0,03	0,17	1,25	1,81	0,01	0,01	0,01	1,25	0,68	0,00	0,22	1,17	0,25	1,83	2,71	0,01	2,00	0,72	0,11
msLePn0608D	P	0,00	0,41	0,00	0,30	2,55	2,73	0,01	0,78	0,33	1,03	0,29	0,34	1,29	0,00	0,14	3,93	0,33	0,93	0,00	0,15	1,19	1,85	2,57	0,38	0,85	1,33	0,92	0,30	1,20	0,01	0,32	1,06	0,31	0,00	1,48	1,32	1,14	0,82	0,51	0,15	1,40	0,15	0,95	0,41	0,00	0,50	1,27	0,18
msLePn0608E	P	0,00	0,02	0,00	0,30	0,24	0,02	0,02	1,01	0,42	0,02	0,52	0,42	0,91	0,02	0,93	0,13	0,64	0,62	0,00	0,02	0,75	0,70	1,70	0,64	0,72	0,62	0,83	1,86	0,54	0,01	1,87	1,25	1,33	0,19	0,05	1,59	1,11	0,52	4,62	0,17	0,72	0,16	0,80	0,27	0,01	0,73	0,93	0,51
msLePn0608F	P	0,00	0,29	0,00	0,23	1,77	2,38	0,01	0,76	0,29	0,76	0,24	0,31	1,12	0,00	0,02	1,19	0,00	0,59	0,02	0,01	1,14	1,66	2,13	0,00	0,71	1,10	0,34	0,24	0,98	0,01	0,06	0,94	0,28	0,00	1,29	1,18	0,92	0,70	0,09	0,14	1,26	0,15	0,85	0,12	0,00	0,44	1,21	0,08
msLePn0608G	P	0,01	0,04	0,00	0,26	0,40	0,03	0,01	1,09	0,44	0,02	0,54	0,52	0,90	0,30	0,86	0,16	0,69	0,58	0,03	0,02	0,74	0,45	1,78	0,60	0,78	0,70	1,01	2,39	0,10	0,03	0,25	1,18	0,92	0,22	1,00	1,50	1,02	0,52	0,84	0,23	0,73	0,16	0,83	0,30	0,01	0,67	1,05	0,40
msLePn0608I	P	0,00	0,05	0,00	0,25	0,30	0,03	0,01	1,06	0,40	0,02	0,42	0,44	0,84	0,01	0,20	0,16	0,26	0,74	0,02	0,01	0,73	0,67	1,61	0,14	0,68	0,62	0,64	2,27	0,53	0,01	0,10	1,16	1,32	0,00	0,01	1,49	1,03	0,45	4,84	0,19	0,74	0,16	0,76	0,05	0,00	0,85	0,90	0,00
msLePn0608K	P	0,16	0,02	0,00	0,29	1,85	2,31	0,02	1,03	0,42	0,02	1,13	0,38	0,72	1,35	0,03	0,12	0,12	0,67	0,01	5,59	0,83	0,97	0,01	0,12	1,46	1,17	1,03	1,46	1,18	0,01	0,35	1,31	0,02	0,04	0,01	1,52	1,17	0,57	0,01	0,22	1,39	0,17	0,80	0,31	0,00	0,12	0,66	0,13
msLePn0608L	P	0,03	0,02	0,00	0,27	0,24	0,01	0,02	1,10	0,37	0,02	0,44	0,35	0,88	0,34	0,99	0,11	0,67	0,57	0,02	0,01	0,74	0,38	1,60	0,68	0,65	0,62	0,73	2,15	0,55	0,01	0,21	1,18	0,82	0,20	0,95	1,30	1,06	0,47	4,97	0,19	0,77	0,16	0,78	0,29	5,12	0,73	0,89	0,42
msLePn0609A	P	0,00	0,00	0,00	0,22	0,42	0,00	0,00	1,02	0,36	2,20	1,76	0,44	0,84	0,00	0,07	0,05	0,12	0,55	0,00	2,36	0,66	0,27	0,01	0,08	0,69	0,63	0,98	0,22	1,64	0,01	0,12	1,15	0,01	0,00	0,97	1,42	1,29	0,60	0,63	0,14	0,79	0,17	0,34	0,10	0,00	0,62	1,43	0,08
msLePn0609B	P	0,04	0,01	0,00	0,29	0,33	0,01	0,01	1,13	0,43	0,02	0,60	0,33	0,97	0,41	1,03	0,10	0,70	0,71	0,01	0,01	0,66	0,41	1,70	0,68	0,72	0,63	0,87	1,82	1,45	0,01	0,23	1,21	1,21	0,24	1,00	1,77	1,15	0,55	0,91	0,18	0,67	0,18	0,80	0,26	5,63	1,40	0,75	0,42
msLePn0609C	P	0,03	0,01	0,00	0,21	0,21	0,01	0,00	1,05	0,34	0,01	0,51	0,18	0,84	0,35	0,08	0,08	0,23	0,51	5,98	0,00	0,66	0,33	1,56	0,10	1,10	0,60	0,87	1,14	1,04	0,02	0,10	1,17	1,13	0,00	0,01	1,56	1,00	0,49	0,10	0,14	0,75	0,13	0,67	0,00	0,00	0,91	0,61	0,00
msLePn0609D	P	0,03	0,36	0,00	0,24	1,61	1,57	0,01	1,10	0,29	0,01	0,18	0,31	0,67	0,31	0,08	1,18	0,22	0,61	0,01	0,00	0,74	0,82	1,72	0,11	1,26	1,14	0,41	1,28	1,10	0,01	0,10	1,13	0,01	0,00	0,01	0,01	1,06	0,56	0,55	0,18	1,28	0,16	0,72	0,00	0,00	0,00	0,63	0,00
msLePn0609E	P	0,03	0,35	0,00	0,27	1,89	1,67	0,01	0,97	0,32	0,01	0,21	0,36	0,71	0,28	0,08	1,47	0,23	0,66	0,01	0,00	0,82	0,75	1,98	0,11	1,28	1,11	0,51	1,10	1,02	0,00	0,11	1,09	0,12	0,00	0,01	0,01	1,12	0,55	0,11	0,18	1,34	0,15	0,71	0,00	0,00	0,00	0,56	0,00
msLePn0609F	P	0,00	1,78	0,00	0,28	1,84	2,42	0,02	0,76	1,54	0,96	0,28	0,44	1,12	0,00	0,08	0,11	0,61	0,62	0,00	0,19	1,14	1,60	0,02	0,34	0,69	1,12	0,90	0,30	1,06	0,02	0,37	0,98	3,02	0,21	1,36	1,24	0,92	0,83	0,57	0,17	1,32	0,16	0,86	0,66	0,00	0,51	1,23	0,73
msLePn0609G	P	0,01	0,02	0,00	0,25	0,27	0,01	0,00	1,07	0,41	0,02	0,56	0,24	0,92	0,31	0,09	0,10	0,25	0,60	5,30	0,01	0,73	0,39	1,63	0,11	1,31	0,59	0,83	1,24	1,12	0,03	0,11	1,29	1,25	0,01	0,95	1,64	1,08	0,55	0,79	0,19	0,76	0,16	0,81	0,01	0,01	1,09	0,67	0,00
msLePn0609H	P	0,00	0,01	0,00	0,26	0,28	0,01	0,01	1,09	0,41	0,02	0,55	0,39	0,91	0,04	0,93	0,06	0,63	0,66	0,49	0,01	0,67	0,67	1,64	0,63	0,77	0,64	0,80	1,96	1,98	0,01	1,99	1,10	1,84	0,19	0,01	1,47	0,96	0,54	5,85	0,19	0,68	0,17	0,81	0,23	0,01	0,80	0,86	0,52
msLePn0609I	P	0,00	0,02	0,01	0,24	0,25	0,01	0,01	1,13	0,41	0,01	0,38	0,40	0,88	0,00	0,14	0,09	0,34	0,70	9,35	0,01	0,78	0,38	0,38	0,41	0,70	0,62	0,90	0,31	0,61	0,00	0,13	1,18	2,52	0,00	0,01	1,54	1,04	0,52	0,12	0,16	0,75	0,15	0,77	0,00	0,00	0,67	0,88	0,00
msLePn0609K	P	0,00	0,01	0,01	0,24	0,38	0,01	0,01	1,10	0,41	2,30	1,85	0,38	0,91	0,00	0,06	0,09	0,13	0,56	0,01	2,14	0,76	0,42	0,01	0,09	0,69	0,67	0,85	0,25	0,58	0,02	0,13	1,26	0,02	0,00	1,00	1,73	1,33	0,55	0,83	0,16	0,74	0,16	0,40	0,13	0,01	0,57	1,48	0,10
msLePn0609L	P	0,00	0,21	0,00	0,24	1,79	2,31	0,02	0,71	0,31	0,75	0,23	0,35	1,20	0,00	0,01	0,07	0,00	0,61	0,01	0,01	1,25	1,64	2,18	0,00	0,66	1,05	0,28	0,25	1,09	0,02	0,07	0,97	0,26	0,00	1,28	1,24	0,92	0,70	0,73	0,15	1,24	0,14	0,78	0,11	0,00	0,45	1,22	0,07
msLePn0610A	P	0,01	2,40	0,00	0,26	2,19	2,27	0,11	0,72	1,49	1,06	0,31	0,41	1,27	0,00	0,98	3,14	0,78	0,70	0,02	0,01	1,20	1,50	1,61	0,36	0,69	1,04	0,74	0,22	0,80	0,02	0,23	1,09	0,35	0,41	1,49	1,40	1,05	0,69	0,16	0,20	0,89	0,16	0,74	0,54	0,01	0,44	1,15	0,86
msLePn0610B	P	0,00	0,01	0,01	0,30	0,52	0,01	0,00	1,08	0,48	2,32	2,00	0,37	1,03	0,00	0,07	0,18	0,15	0,58	0,00	2,83	0,84	0,45	0,00	0,11	0,77	0,76	0,83	0,26	1,08	0,00	0,14	1,28	0,02	0,00	1,19	1,72	1,50	0,48	0,84	0,25	0,68	0,19	0,47	0,15	0,01	0,73	1,43	0,11
msLePn0610C	P	1,23	0,02	0,00	0,26	2,06	2,08	0,01	0,92	0,34	0,02	0,23	0,37	0,72	0,39	0,98	0,16	0,77	0,65	0,01	0,20	0,74	1,20	0,02	0,65	1,45	1,19	0,90	1,41	1,19	0,02	0,49	1,13	0,02	0,25	0,01	1,55	1,16	0,60	0,62	0,23	1,42	0,15	0,69	0,61	0,01	0,12	0,63	1,02
msLePn0610D	P	0,00	0,38	0,00	0,26	1,74	2,28	0,01	0,94	0,35	0,02	0,21	0,17	0,72	0,00	0,09	0,15	0,29	0,66	0,00	2,29	0,80	1,05	0,37	0,13	1,28	1,19	0,89	1,34	1,26	0,02	0,30	1,17	0,02	0,23	0,01	1,45	1,14	0,52	0,90	0,24	1,57	0,38	0,43	0,14	2,66	0,01	0,65	0,11
msLePn0610E	P	0,00	2,00	0,00	0,26	1,75	0,92	0,01	0,03	1,14	0,02	0,29	0,39	0,86	0,00	1,03	4,09	0,69	1,01	0,00	0,01	0,71	0,36	0,01	0,41	0,69	0,84	0,83	0,30	0,28	0,02	0,24	1,04	1,28	0,20	0,98	1,60	0,90	0,44	0,00	0,21	1,62	0,19	1,23	0,26	0,00	0,64	0,92	0,43
msLePn0610F	P	0,00	0,01	0,01	0,22	0,24	0,01	0,00	1,17	0,42	0,02	0,46	0,44	0,92	0,00	0,14	0,13	0,32	0,68	8,66	0,00	0,74	0,41	0,40	0,45	0,73	0,61	0,80	0,27	0,63	0,02	0,14	1,17	2,53	0,00	0,01	1,39	1,04	0,55	0,15	0,25	0,71	0,18	0,73	0,00	0,01	0,75	0,97	0,00
msLePn0610G	P	0,03	0,02	0,00	0,29	0,26	0,01	0,00	1,11	0,43	0,02	0,56	0,43	0,91	0,35	0,96	0,11	0,67	0,63	0,01	0,02	0,73	0,65	1,75	0,63	0,70	0,63	0,83	1,67	0,26	0,02	2,15	1,18	3,09	0,20	0,01	1,42	0,97	0,56	4,54	0,21	0,77	0,16	0,75	0,24	0,01	0,74	0,84	0,56
msLePn0610H	P	0,00	0,01	0,01	0,25	0,40	0,01	0,00	1,18	0,42	2,31	1,80	0,40	0,85	0,01	0,08	0,13	0,16	0,54	0,05	2,61	0,81	0,41	0,01	0,09	0,79	0,71	0,90	0,27	0,26	0,02	0,12	1,20	0,03	0,00	1,03	1,42	1,36	0,50	0,79	0,28	0,86	0,16	0,43	0,12	0,00	0,54	1,43	0,10
msLePn0610I	P	0,00	0,01	0,00	0,25	1,65	0,01	0,00	1,08	0,41	0,02	0,41	0,40	0,92	0,00	0,13	0,11	0,33	0,72	0,01	0,00	0,82	0,34	0,38	0,35	0,71	0,63	0,75	1,86	0,61	0,01	0,10	1,13	0,06	0,00	0,85	1,40	0,97	0,45	0,00	0,17	0,69	0,15	0,78	0,00	3,18	0,68	0,87	0,00
msLePn0610J	P	0,00	0,02	0,00	0,30	0,27	0,01	0,00	1,12	0,44	0,03	0,50	0,44	0,90	0,00	1,01	0,11	0,65	0,76	0,02	0,02	0,75	0,64	1,70	0,64	0,70	0,62	0,83	2,15	0,62	0,03	2,79	1,15	1,54	0,24	0,02	1,48	1,04	0,48	5,03	0,23	0,70	0,16	0,72	0,26	0,01	0,82	0,92	0,62
msLePn0610K	P	0,00	0,02	0,00	0,35	1,77	0,01	0,02	0,99	0,42	0,02	0,53	0,35	0,87	0,24	0,93	0,12	0,68	0,61	0,02	0,02	0,68	0,39	0,02	0,38	0,68	0,62	1,03	1,92	0,54	0,03	0,21	1,06	2,52	0,23	0,01	1,50	1,04	0,58	0,00	0,23	0,77	0,17	0,81	0,23	0,01	0,01	0,66	0,39
msLePn0610L	P	0,00	0,02	0,00	0,30	0,27	0,01	0,00	1,14	0,43	0,02	0,47	0,43	1,04	0,00	0,08	0,08	0,21	0,68	0,01	0,01	0,72	0,63	1,76	0,12	0,67	0,60	0,81	2,14	0,53	0,01	0,12	1,28	1,97	0,00	0,01	1,30	0,98	0,47	5,01	0,20	0,71	0,17	0,83	0,00	5,30	0,80	0,90	0,00
msLePn0611A	P	1,67	0,02	0,01	0,29	0,46	0,01	0,00	1,11	0,40	3,40	3,39	0,41	0,99	0,32	0,12	0,14	0,14	0,69	0,06	0,01	0,65	0,38	1,93	0,35	0,73	0,66	1,03	0,33	0,01	9,51	0,17	1,23	7,75	0,33	0,01	1,57	1,05	0,74	0,00	0,42	0,82	0,15	1,98	0,25	0,01	2,36	0,83	0,42
msLePn0611B	P	0,00	0,01	0,00	0,25	0,31	0,01	0,01	1,19	0,38	0,01	0,50	0,36	0,94	0,00	1,05	0,10	0,77	0,63	0,01	0,01	0,84	0,43	1,92	0,73	0,73	0,63	0,87	2,24	2,09	0,01	0,18	1,11	0,81	0,25	0,96	1,75	1,17	0,66	0,00	0,25	0,72	0,17	0,80	0,25	0,00	0,91	0,95	0,41
msLePn0611C	P	0,03	0,01	0,00	0,26	0,26	0,01	0,00	1,12	0,44	0,02	0,53	0,42	0,87	0,29	1,00	0,11	0,69	0,62	0,02	0,01	0,74	0,69	1,69	0,70	0,70	0,61	0,87	2,33	0,52	0,01	2,14	1,19	2,22	0,21	0,01	1,54	1,05	0,49	4,77	0,26	0,71	0,15	0,74	0,22	0,00	0,86	0,86	0,54
msLePn0611D	P	1,33	0,02	0,00	0,27	0,36	0,01	0,01	1,01	0,40	3,28	3,56	0,43	1,01	0,30	0,10	0,11	0,11	0,70	0,03	0,00	0,71	0,42	2,00	0,36	0,76	0,56	1,10	0,31	0,64	9,23	0,14	1,20	7,73	0,33	0,02	1,53	1,10	0,60	0,00	0,39	0,73	0,17	2,02	0,25	0,01	1,84	0,75	0,38
msLePn0611E	P	0,03	0,43	0,00	0,22	1,92	1,80	0,01	0,93	0,33	0,02	0,21	0,31	0,73	0,29	0,10	1,31	0,25	0,68	0,01	0,00	0,78	0,84	1,82	0,12	1,40	1,21	0,61	1,21	1,13	0,02	0,12	1,17	0,14	0,01	0,01	0,01	1,07	0,59	0,12	0,17	1,40	0,17	0,76	0,01	0,00	0,00	0,64	0,00
msLePn0611G	P	1,35	0,03	0,01	0,26	0,36	0,02	0,04	1,05	0,41	3,02	3,20	0,42	0,99	0,29	0,10	0,10	0,11	0,64	0,02	0,00	0,71	0,36	1,89	0,36	0,68	0,65	1,09	0,30	0,01	8,39	0,15	1,19	8,41	0,31	0,01	1,55	1,09	0,65	0,00	0,28	0,79	0,17	1,90	0,23	0,01	1,76	0,74	0,38
msLePn0611H	P	0,00	0,02	0,00	0,26	1,58	0,01	0,01	1,08	0,41	0,02	0,47	0,39	0,93	0,00	0,12	0,11	0,33	0,68	0,04	0,01	0,70	0,34	0,02	0,40	0,68	0,61	0,68	1,96	0,32	0,03	0,09	1,19	0,05	0,01	0,85	1,48	1,02	0,47	0,01	0,20	0,67	0,16	0,79	0,00	3,43	0,71	0,88	0,00
msLePn0611I	P	1,65	0,02	0,00	0,26	0,33	0,01	0,02	1,06	0,40	3,10	3,34	0,43	0,94	0,32	0,10	0,11	0,11	0,67	0,06	0,01	0,73	0,44	1,98	0,35	0,70	0,65	1,07	0,30	0,62	8,87	0,14	1,28	8,11	0,30	0,01	1,57	1,10	0,61	0,01	0,30	0,79	0,16	2,21	0,23	0,01	1,76	0,73	0,37
msLePn0611J	P	1,77	0,03	0,00	0,28	0,28	0,01	0,01	1,16	0,40	0,02	0,50	0,38	0,93	0,63	0,14	0,09	0,35	0,61	0,03	0,02	0,73	0,37	1,70	0,36	0,71	0,62	0,81	2,02	0,60	0,01	0,11	1,22	0,89	0,01	0,95	1,58	1,05	0,51	0,62	0,19	0,75	0,16	0,77	0,00	6,06	0,78	0,97	0,00
msLePn0611K	P	0,03	0,37	0,00	0,27	1,95	1,74	0,03	0,95	0,34	0,03	0,22	0,40	0,67	0,30	0,08	1,31	0,25	0,65	0,00	0,01	0,84	0,83	1,86	0,12	1,28	1,14	0,61	1,24	1,07	0,04	0,12	1,21	0,15	0,00	0,01	0,01	1,10	0,54	0,12	0,22	1,38	0,16	0,75	0,00	0,00	0,00	0,64	0,00
msLePn0611L	P	0,04	1,48	0,00	0,29	0,26	0,01	0,00	1,01	1,09	0,02	1,20	3,46	0,93	0,31	0,97	2,98	0,67	0,52	3,07	0,01	0,79	0,30	2,27	0,44	0,65	0,59	0,67	2,27	0,22	0,01	0,22	1,01	0,90	0,20	0,01	0,01	0,94	0,37	0,07	0,25	1,01	0,17	1,51	0,26	0,01	0,72	0,92	0,45
msLePn0612A	P	0,03	0,02	0,00	0,22	0,38	0,01	0,01	1,20	0,39	1,97	1,88	0,35	0,86	0,35	0,07	0,91	0,15	0,59	0,06	4,17	0,74	0,35	0,30	0,08	0,65	0,64	0,80	0,26	0,86	0,01	0,25	1,02	0,02	0,20	0,94	1,41	1,37	0,45	0,66	0,29	0,76	0,13	0,36	0,13	6,21	0,71	1,43	0,14
msLePn0612B	E	0,00	0,00	0,00	0,25	1,82	0,00	0,01	1,06	0,45	0,00	0,45	0,39	0,89	0,00	0,13	0,08	0,31	0,60	0,00	0,00	0,73	0,33	1,69	0,34	0,61	0,61	0,63	1,85	0,31	0,01	0,09	1,21	0,05	0,00	0,92	1,50	0,95	0,47	1,11	0,22	0,71	0,14	0,76	0,00	3,51	0,80	0,90	0,00
msLePn0612C	P	0,04	0,01	0,00	0,27	0,27	0,01	0,01	1,10	0,37	0,02	0,57	0,41	0,87	0,57	0,01	0,11	0,00	0,69	3,10	0,01	0,73	0,38	1,78	0,01	0,74	0,80	0,89	1,90	0,60	0,01	0,21	1,11	2,37	0,22	0,01	0,01	0,99	0,58	0,00	0,26	0,76	0,15	0,74	0,27	0,01	0,91	1,01	0,40
msLePn0612D	E	0,00	0,02	0,00	0,32	0,28	2,11	0,02	0,81	0,32	0,01	0,95	0,25	0,67	0,00	0,00	0,10	0,00	0,49	0,03	0,00	0,74	0,40	0,00	0,00	1,28	0,69	0,39	1,41	1,15	0,01	0,09	0,99	0,01	0,00	0,01	0,01	1,01	0,43	0,00	0,21	1,30	0,14	0,72	0,00	8,35	0,08	0,57	0,00
msLePn0612E	P	0,00	0,00	0,00	0,24	0,20	0,00	0,00	1,02	0,37	0,00	0,39	0,36	0,90	0,00	1,08	0,05	0,80	0,87	0,01	0,00	0,58	0,59	1,57	0,65	0,53	0,56	0,80	2,50	0,40	0,00	2,80	1,28	1,67	0,16	0,00	1,61	0,99	0,41	5,13	0,23	0,63	0,10	0,88	0,16	5,03	0,71	0,90	0,54
msLePn0612F	E	0,00	1,77	0,00	0,28	1,52	2,34	0,02	0,02	1,05	0,01	0,24	0,41	0,84	0,28	1,02	3,04	0,70	1,03	0,01	0,00	0,87	0,32	0,01	0,45	0,60	0,72	0,70	0,28	0,23	0,00	0,17	0,88	1,49	0,19	0,93	1,38	0,84	0,39	0,00	0,18	1,89	0,13	1,18	0,23	0,00	0,58	0,87	0,44
msLePn0612G	P	0,00	2,06	0,00	0,27	2,10	2,76	0,04	0,78	1,59	0,95	0,24	0,40	1,35	0,39	0,00	2,29	0,00	0,69	0,02	0,01	1,32	1,73	0,01	0,00	0,74	1,23	0,77	0,30	1,17	0,02	0,07	1,02	0,50	0,00	1,45	1,50	1,05	0,87	0,00	0,24	0,85	0,15	0,97	0,15	0,01	0,52	1,33	0,10
msLePn0612H	E	0,03	0,02	0,00	0,30	0,26	0,01	0,01	1,15	0,41	0,02	0,50	0,42	0,87	0,35	0,98	0,08	0,71	0,58	0,03	0,01	0,80	0,36	1,76	0,72	0,72	0,60	0,78	1,89	0,01	0,02	0,21	1,16	0,82	0,20	0,88	1,41	0,91	0,44	0,00	0,19	0,73	0,15	0,74	0,28	0,01	0,75	0,91	0,45
msLePn0612I	P	0,03	0,00	0,00	0,27	0,18	0,00	0,00	1,02	0,40	0,00	0,48	0,38	0,86	1,21	0,96	0,11	0,68	0,63	0,00	0,00	0,66	0,67	1,74	0,65	0,57	0,54	0,73	1,91	0,43	0,00	2,33	1,15	1,48	0,18	0,00	1,55	1,01	0,44	5,27	0,19	0,63	0,12	0,75	0,21	5,28	0,73	0,89	0,50
msLePn0612J	E	0,04	0,32	0,00	0,36	1,90	2,23	12,98	1,15	0,39	0,02	1,21	0,34	0,75	3,38	0,09	0,11	0,24	0,73	0,01	0,00	0,87	0,90	0,01	0,13	1,56	1,18	0,25	1,42	1,19	0,02	0,11	1,26	0,15	0,00	0,02	0,02	1,29	0,58	0,85	0,23	1,60	0,17	0,82	0,00	3,27	0,01	0,62	0,00
msLePn0612K	P	0,00	0,01	0,00	0,26	0,28	0,01	0,02	1,07	0,42	0,02	0,53	0,43	0,91	0,00	0,97	0,08	0,64	0,67	0,03	0,01	0,71	0,71	1,58	0,67	0,71	0,67	0,85	1,98	0,55	0,01	2,41	1,24	1,88	0,20	0,01	1,77	1,04	0,50	5,50	0,20	0,72	0,16	0,86	0,22	0,01	0,76	0,94	0,55
msLePn0612L	E	0,00	0,02	0,00	0,27	0,35	0,01	0,01	1,16	0,46	0,02	1,71	0,39	0,93	0,00	0,23	1,23	0,75	0,65	0,05	0,01	0,78	0,37	2,47	0,50	0,70	0,64	1,02	0,25	0,53	0,02	2,68	1,05	0,02	0,29	0,98	1,24	1,37	0,47	0,01	0,23	0,71	0,15	0,86	0,28	0,01	0,53	1,37	0,44
msLePn0613A	E	0,00	0,01	0,00	0,24	0,28	0,01	0,01	1,16	0,43	0,02	0,57	0,72	0,87	0,00	0,97	0,11	0,68	1,07	0,08	0,01	0,78	0,75	1,45	0,66	0,67	0,58	0,77	1,90	0,98	0,00	2,19	1,20	1,48	0,25	0,01	1,56	1,16	0,52	0,00	0,23	0,72	0,17	0,73	0,25	4,77	0,85	1,00	0,57
msLePn0613B	E	0,00	0,50	0,00	0,27	2,44	2,53	0,02	0,86	0,38	1,10	0,32	0,45	1,28	0,37	0,16	5,40	0,41	1,26	0,01	0,00	1,70	1,88	1,96	0,39	0,83	1,26	0,62	0,26	0,85	0,01	0,09	1,21	0,51	0,01	1,54	1,43	1,10	0,91	0,00	0,22	1,42	0,18	1,01	0,14	0,01	1,76	0,72	0,11
msLePn0613C	E	0,00	0,01	0,00	0,23	1,65	0,01	0,01	1,03	0,36	0,02	0,54	0,43	0,93	0,01	0,09	0,10	0,66	0,74	0,03	0,01	0,68	0,35	2,02	0,40	0,68	0,64	0,74	2,03	0,59	0,02	2,27	1,04	0,78	0,28	0,82	1,35	1,00	0,47	0,00	0,24	0,74	0,15	0,72	0,28	0,00	0,78	0,86	0,44
msLePn0613D	E	0,00	2,05	0,00	0,26	2,07	2,35	0,01	0,75	1,46	0,85	0,24	0,38	1,28	0,00	0,08	0,10	0,70	0,75	0,00	0,18	1,35	1,74	0,01	0,33	0,72	1,09	0,89	0,27	1,20	0,02	0,35	1,05	3,14	0,24	1,29	1,32	0,98	0,79	0,52	0,16	1,33	0,15	0,81	0,62	0,00	0,49	1,21	0,74
msLePn0613E	E	0,00	0,01	0,00	0,35	0,43	0,01	0,01	1,09	0,38	2,16	1,74	0,42	0,87	0,36	0,07	0,12	1,34	0,78	0,08	2,77	0,76	0,43	0,30	0,10	0,76	0,59	1,16	0,36	0,61	0,02	0,11	1,09	3,53	0,01	1,03	1,45	1,40	0,56	1,22	0,25	0,80	0,17	0,66	0,13	0,01	0,64	1,39	0,09
msLePn0613F	E	0,00	2,39	0,00	0,22	0,36	0,92	0,02	0,99	0,35	0,01	1,59	3,87	0,91	0,00	1,02	0,11	0,82	1,00	0,02	3,05	0,83	0,43	0,02	0,53	0,77	1,58	0,76	0,45	0,67	0,02	0,26	1,13	1,10	0,22	0,02	0,02	1,12	0,51	0,12	1,85	0,83	0,20	1,71	0,30	0,01	0,74	1,01	0,44
msLePn0613G	E	0,01	0,02	0,00	0,31	0,31	0,01	0,01	1,21	0,45	0,02	0,78	0,49	1,00	0,44	0,17	0,15	0,77	0,76	3,83	0,01	0,85	0,49	1,73	0,46	0,86	0,88	1,18	2,44	0,01	0,02	0,27	1,31	0,05	0,24	0,01	0,01	1,24	0,64	0,66	0,26	0,81	0,16	0,82	0,31	5,57	1,15	1,22	0,66
msLePn0613H	E	0,04	2,20	0,00	0,22	0,31	0,83	0,01	1,06	0,96	0,02	0,41	3,72	0,93	0,32	1,14	0,72	0,72	0,64	0,01	0,01	0,75	0,71	0,03	0,42	0,82	0,78	1,02	2,60	0,01	0,01	0,24	1,15	1,75	0,20	0,01	0,01	1,09	0,49	0,01	0,26	1,04	0,16	1,49	2,86	3,21	1,67	0,73	0,51
msLePn0613I	E	0,01	2,25	0,00	0,25	2,52	2,29	0,02	0,64	1,33	0,84	0,27	0,39	1,16	0,00	0,01	3,05	0,00	0,78	0,01	0,01	1,08	1,70	1,38	0,01	0,73	1,15	0,74	0,17	1,04	0,02	0,17	1,01	0,29	0,20	1,22	1,19	0,97	0,76	0,15	0,21	0,97	0,14	0,77	0,41	0,00	0,48	1,28	0,47
msLePn0613K	E	0,01	1,95	0,00	0,22	2,20	2,31	0,02	0,72	1,51	0,81	0,23	0,38	1,14	0,00	0,01	2,45	0,00	0,64	0,01	0,01	1,12	1,64	1,60	0,01	0,74	1,18	0,78	0,27	1,12	0,02	0,15	1,04	0,26	0,15	1,26	1,32	0,91	0,78	0,12	0,25	0,94	0,14	0,79	0,36	0,01	0,49	1,27	0,47
msLePn0613L	E	0,00	2,35	0,00	0,26	1,69	2,35	0,03	0,03	0,94	0,01	0,32	0,40	0,87	0,32	1,06	3,52	0,78	1,13	0,04	0,01	0,80	0,37	0,01	0,41	0,76	0,92	0,87	0,30	0,31	0,01	0,23	1,06	1,51	0,29	1,05	1,52	0,96	0,52	0,00	0,26	1,79	0,15	1,18	0,26	0,01	0,65	0,99	0,43
msLePn0614A	E	0,04	2,02	0,00	0,26	0,33	0,79	0,00	1,04	1,38	0,02	0,42	3,77	0,92	0,34	0,14	0,12	0,03	1,22	4,64	0,01	0,83	0,34	0,02	0,03	0,76	0,73	1,43	2,70	0,12	0,01	0,12	1,11	1,64	0,01	0,01	0,01	1,12	0,47	0,71	0,35	1,11	0,15	1,71	2,47	3,10	1,55	0,76	0,10
msLePn0614B	E	0,15	0,69	0,00	0,36	0,01	0,01	0,01	0,89	0,40	1,91	1,62	0,57	1,15	3,08	0,23	0,36	0,49	0,80	0,02	0,40	0,89	1,34	0,02	0,32	3,29	1,72	1,00	0,31	0,29	0,03	0,10	0,77	0,34	0,00	3,16	1,42	0,59	1,24	1,19	0,30	0,73	0,20	0,48	0,25	0,01	0,63	0,93	0,20
msLePn0614C	E	0,09	2,22	0,00	0,27	1,74	2,16	0,01	0,03	0,95	0,02	0,34	0,43	0,82	0,82	1,01	3,83	0,70	1,11	0,05	0,01	0,75	0,42	0,01	0,41	0,75	0,96	0,80	0,32	0,28	0,01	0,27	1,12	1,72	0,23	1,01	1,49	0,94	0,54	0,01	0,24	1,69	0,16	1,21	0,30	0,01	0,61	1,01	0,42
msLePn0614D	E	0,04	0,01	0,00	0,26	0,39	0,01	0,00	1,15	0,37	2,21	3,81	0,40	0,88	0,36	0,08	1,61	0,14	0,77	0,04	2,41	0,71	0,41	0,34	0,10	0,77	0,66	1,07	0,26	0,57	0,02	0,12	1,12	0,14	0,00	0,96	1,32	1,25	0,47	0,88	0,22	0,73	0,17	0,39	0,13	0,00	0,56	1,48	0,11
msLePn0614E	E	0,00	1,87	0,00	0,23	1,95	2,46	0,02	0,68	1,31	0,90	0,23	0,34	1,11	0,00	0,07	0,12	0,58	0,65	0,01	0,19	1,04	1,65	0,02	0,32	0,71	1,14	0,95	0,27	1,03	0,00	0,38	0,96	2,11	0,18	1,30	1,26	0,96	0,80	0,54	0,25	1,35	0,14	0,81	0,62	4,07	0,47	1,20	0,64
msLePn0614F	E	1,64	0,01	0,00	0,26	2,05	2,29	0,01	0,96	0,32	0,02	0,22	0,32	0,69	0,53	0,14	0,10	0,68	0,72	0,00	0,18	0,83	1,04	0,01	0,40	1,26	1,16	0,84	1,25	1,27	0,01	2,52	1,11	0,01	0,24	0,01	1,37	0,98	0,57	0,61	0,17	1,41	0,15	0,67	0,56	0,00	0,12	0,63	0,70
msLePn0614G	E	0,04	1,93	0,00	0,24	0,32	0,79	0,02	1,07	1,45	0,02	0,39	3,46	0,80	0,31	1,06	0,11	0,65	1,00	0,03	0,01	0,74	0,69	0,03	0,43	0,73	0,71	0,91	2,38	0,85	0,02	0,23	1,10	1,48	0,20	0,01	0,01	1,07	0,46	0,00	2,23	1,04	0,16	1,58	3,12	3,14	1,41	0,74	0,50
msLePn0614H	E	0,00	2,15	0,00	0,25	2,25	2,56	0,03	0,78	1,56	0,91	0,31	0,44	1,27	0,36	1,01	2,92	0,76	0,77	0,02	0,01	1,32	1,84	0,01	0,66	0,83	1,37	0,82	0,28	0,01	0,02	0,18	1,04	0,50	0,22	1,37	1,43	1,08	0,90	0,00	0,22	0,85	0,14	0,90	0,42	0,01	0,52	1,44	1,02
msLePn0614I	E	0,00	2,22	0,00	0,27	2,29	2,57	0,02	0,80	1,54	1,00	0,27	0,39	1,36	0,36	0,99	3,13	0,72	1,10	0,01	0,01	1,19	1,83	0,01	0,63	0,82	1,32	0,85	0,29	1,15	0,02	0,20	1,00	0,53	0,24	1,43	1,43	1,16	0,81	0,00	0,21	0,80	0,15	0,99	0,47	0,01	0,53	1,46	0,98
msLePn0614J	E	0,00	2,15	0,00	0,22	1,61	2,06	0,01	0,03	0,93	0,02	0,32	0,38	0,80	0,31	0,94	1,59	0,70	1,05	0,02	0,01	0,78	0,42	0,02	0,39	0,71	0,92	0,92	0,27	0,28	0,02	0,25	1,00	1,19	0,22	0,98	1,48	0,87	0,51	0,01	0,20	1,61	0,15	1,36	0,30	0,00	0,61	1,05	0,40
msLePn0614K	E	1,19	0,03	0,00	0,29	0,31	0,01	0,01	1,07	0,39	2,99	3,05	0,45	0,92	0,27	0,10	0,09	0,11	0,74	0,02	0,00	0,68	0,39	1,64	0,36	0,75	0,68	1,02	0,25	0,62	8,61	0,17	1,27	7,03	0,28	0,01	1,82	1,17	0,70	0,00	0,33	0,78	0,15	1,97	0,24	0,01	1,84	0,74	0,39
msLePn0614L	E	0,00	0,25	0,00	0,21	0,39	0,01	0,01	1,00	0,36	2,10	0,82	0,39	0,87	0,00	0,06	0,09	0,14	0,64	0,11	1,96	0,73	0,43	0,01	0,10	0,74	0,72	0,91	0,28	0,56	0,01	0,12	1,11	0,11	0,01	0,97	1,63	1,41	0,51	5,23	0,20	0,63	0,14	0,39	0,13	0,01	0,62	1,31	0,09
msLePn0615A	E	1,56	0,03	0,01	0,25	0,33	0,01	0,00	1,05	0,41	3,34	3,63	0,42	0,97	0,37	0,01	0,09	0,00	0,88	0,00	0,01	0,76	0,43	1,76	0,00	0,74	0,71	1,04	0,40	0,56	9,31	0,18	1,19	6,47	0,36	0,02	1,71	1,08	0,86	0,00	0,31	0,82	0,19	1,92	0,26	0,01	1,79	0,76	0,43
msLePn0615B	E	1,64	0,10	0,01	0,48	0,71	0,01	1,36	1,19	0,58	3,40	4,67	1,08	1,22	0,45	0,16	0,12	0,17	0,88	0,00	0,02	1,00	0,68	2,61	0,46	1,07	0,90	1,62	1,24	1,10	8,90	0,29	1,33	10,56	0,59	0,04	1,95	1,31	0,88	0,04	0,35	1,75	0,59	2,21	0,46	0,05	2,10	1,07	0,45
msLePn0615C	E	0,01	2,02	0,00	0,27	1,81	2,04	0,02	0,03	0,98	0,04	0,32	0,46	0,83	0,00	1,04	2,96	0,68	1,02	0,03	0,02	0,78	0,41	2,08	0,44	0,73	0,92	1,39	0,35	0,32	0,10	0,26	0,95	1,37	0,24	1,02	1,52	0,95	0,57	0,01	0,20	1,84	0,19	1,24	0,28	0,00	0,71	0,94	0,43
msLePn0615D	P	0,00	2,14	0,00	0,24	1,78	2,13	0,01	0,02	0,96	0,02	0,30	0,40	0,78	0,32	0,96	3,83	0,76	1,06	0,02	0,01	0,82	0,41	0,01	0,41	0,77	0,86	0,85	0,25	0,31	0,01	0,24	1,05	1,44	0,22	0,93	1,42	0,83	0,48	0,01	0,20	1,59	0,16	1,26	0,29	0,00	0,61	0,99	0,39
msLePn0615E	E	0,81	0,01	0,00	0,24	0,34	0,01	0,01	1,01	0,39	2,96	2,98	0,49	0,94	0,40	0,93	0,11	0,69	0,72	0,00	0,01	0,72	0,43	0,01	0,57	0,82	0,68	1,09	0,28	0,64	11,86	0,23	1,28	6,48	0,19	0,01	1,65	1,14	0,83	0,01	0,35	0,82	0,18	1,83	0,33	0,01	1,82	0,73	0,36
msLePn0615F	P	0,03	0,23	0,00	0,26	0,39	0,01	0,01	1,12	0,37	2,15	0,87	0,41	0,89	0,36	0,07	0,10	0,14	0,72	0,18	2,46	0,75	0,43	0,01	0,11	0,77	0,75	0,90	0,27	0,61	0,02	0,12	1,00	0,12	0,01	1,02	1,57	1,44	0,56	0,01	0,28	0,72	0,19	0,40	0,15	0,01	0,59	1,37	0,11
msLePn0615G	P	0,07	0,42	0,00	0,28	0,56	0,12	0,01	1,02	0,44	1,91	1,00	0,41	0,94	0,02	0,16	0,22	0,17	0,76	0,09	2,16	0,75	0,45	0,19	0,13	0,78	0,74	1,20	0,30	0,65	0,41	0,14	1,08	0,40	0,03	0,98	1,50	1,40	0,58	0,01	0,26	0,75	0,17	0,52	0,17	0,01	0,82	1,36	0,15
msLePn0615H	P	0,00	0,30	0,00	0,22	0,39	0,01	0,00	1,05	0,38	2,12	0,85	0,39	0,86	0,00	0,07	0,12	0,15	0,64	0,00	2,62	0,78	0,40	0,01	0,10	0,75	0,68	0,93	0,28	0,28	0,02	0,12	0,98	0,13	0,01	0,97	1,40	1,37	0,46	0,01	0,20	0,66	0,17	0,41	0,14	0,01	0,62	1,38	0,11
msLePn0615I	P	0,09	0,36	0,00	0,26	0,54	0,12	0,01	0,97	0,42	2,03	1,00	0,44	0,97	0,03	0,12	0,20	0,19	0,73	0,00	2,13	0,73	0,46	0,18	0,12	0,77	0,72	0,95	0,32	0,58	0,70	0,13	1,06	0,50	0,04	0,96	1,47	1,34	0,53	0,57	0,22	0,83	0,18	0,61	0,16	0,01	0,72	1,29	0,15
msLePn0615J	E	1,53	0,03	0,00	0,25	0,33	0,01	0,00	1,04	0,39	2,85	3,01	0,47	0,90	0,34	0,02	0,09	0,00	0,66	0,02	0,01	0,68	0,43	1,76	0,00	0,79	0,68	1,03	0,26	0,59	10,01	0,17	1,19	5,73	0,32	0,01	1,57	1,14	0,72	0,01	0,25	0,78	0,17	1,87	0,25	0,01	1,70	0,74	0,38
msLePn0615K	P	0,07	1,22	0,00	0,29	1,22	1,26	0,02	0,36	0,82	0,80	0,68	0,46	0,93	0,02	0,65	1,99	0,52	0,95	0,05	0,97	0,75	0,44	0,11	0,34	0,84	0,94	0,98	0,37	0,46	0,32	0,30	1,09	0,97	0,19	1,05	1,45	1,16	0,54	0,26	0,23	1,42	0,21	1,24	0,30	0,01	0,80	1,31	0,38
msLePn0615L	E	0,01	0,01	0,00	0,27	0,36	2,35	0,02	0,95	0,34	0,01	1,03	0,33	0,66	0,40	0,12	0,09	0,34	0,43	0,01	0,01	0,75	0,47	0,01	0,40	1,35	0,80	0,44	1,34	1,26	0,02	0,10	1,11	0,01	0,00	0,01	0,01	1,01	0,53	0,00	0,26	1,39	0,16	0,65	0,00	6,88	0,11	0,69	0,00
msLePn0616A	E	0,19	2,13	0,00	0,23	1,91	1,13	0,03	0,03	0,99	0,02	0,32	3,57	0,87	1,64	0,09	2,26	0,26	1,17	0,00	0,00	0,78	0,38	0,00	0,11	0,83	0,95	0,83	0,28	0,88	0,00	0,13	1,13	1,31	0,01	1,06	1,55	0,91	0,57	0,00	0,29	1,80	0,16	1,32	0,01	0,01	0,76	1,05	0,00
msLePn0616B	E	0,03	0,02	0,00	0,34	0,24	0,01	0,01	1,22	0,40	0,02	0,36	0,28	0,93	0,42	0,08	0,12	0,21	0,61	7,06	0,00	0,83	0,35	1,69	0,12	1,36	0,53	0,92	1,41	0,69	0,01	0,11	1,18	1,19	0,01	0,02	1,37	1,00	0,47	0,00	0,21	0,77	0,17	0,80	0,01	0,00	1,13	0,71	0,00
msLePn0616C	E	0,00	1,86	0,00	0,22	1,17	1,96	0,03	0,02	0,94	0,01	0,27	0,42	0,79	0,36	0,01	0,11	0,00	1,09	0,02	0,01	0,70	0,40	1,46	0,00	0,65	0,87	0,75	0,31	0,28	0,02	0,14	0,91	1,48	0,00	0,95	1,36	1,12	0,54	0,01	0,22	1,61	0,19	1,19	0,00	0,00	1,56	0,65	0,00
msLePn0616D	E	1,60	0,03	0,00	0,33	0,33	0,01	0,03	1,05	0,41	2,84	3,34	0,49	1,00	0,38	0,11	0,10	0,11	0,71	0,00	0,00	0,81	0,40	2,00	0,38	0,71	0,64	1,03	0,32	0,71	8,74	0,17	1,08	8,64	0,34	0,01	1,50	1,02	0,56	0,00	0,31	0,79	0,18	1,83	0,26	0,01	1,92	0,71	0,41
msLePn0616E	E	0,03	2,07	0,00	0,25	0,33	0,84	0,02	1,17	1,29	0,02	0,44	4,04	0,94	0,36	0,13	0,09	0,03	1,29	0,03	0,00	0,75	0,38	0,02	0,05	0,85	0,69	1,31	2,31	0,40	0,02	0,14	1,18	1,66	0,01	0,01	0,01	1,12	0,52	0,01	1,87	1,08	0,20	1,63	2,36	3,09	1,38	0,64	0,12
msLePn0616G	E	0,00	0,02	0,00	0,34	0,32	2,16	0,05	0,90	0,35	0,02	1,02	0,39	0,69	0,46	0,15	0,11	0,37	0,64	0,96	0,01	0,89	0,43	0,02	0,39	1,22	0,75	0,40	1,39	0,21	0,05	0,11	1,00	0,02	0,01	0,01	0,01	0,99	0,50	0,01	0,24	1,54	0,18	0,77	0,01	8,78	0,13	0,58	0,00
msLePn0616H	E	0,07	0,02	0,00	0,36	0,02	0,01	12,82	0,73	0,38	0,03	1,17	0,29	0,68	4,11	0,06	0,49	0,22	0,69	0,03	11,17	0,98	1,18	0,01	0,16	2,79	2,82	1,01	2,29	0,57	0,02	0,53	0,63	0,04	0,08	2,85	2,16	0,89	5,27	0,00	0,23	0,79	0,49	0,83	0,50	0,01	0,17	0,44	0,20
msLePn0616I	E	0,00	0,02	0,00	0,28	0,29	0,01	0,03	1,10	0,40	0,02	0,59	0,49	0,88	0,01	0,98	0,09	0,67	0,77	0,03	0,00	0,71	0,70	1,52	0,62	0,70	0,65	0,91	2,13	0,58	0,04	2,26	1,20	1,54	0,22	0,01	1,46	1,02	0,56	4,62	0,19	0,75	0,19	0,69	0,27	0,01	0,67	0,89	0,55
msLePn0616J	E	0,00	1,92	0,00	0,23	1,63	2,19	0,02	0,03	1,14	0,02	0,31	0,44	0,88	0,36	0,94	1,68	0,72	1,16	0,04	0,01	0,80	0,41	0,01	0,43	0,72	0,85	0,73	0,30	0,29	0,02	0,25	1,01	1,58	0,27	0,96	1,33	0,87	0,49	0,00	0,26	1,72	0,16	1,15	0,25	0,01	0,63	0,94	0,44
msLePn0616K	E	0,00	2,07	0,00	0,28	1,71	2,18	0,03	0,03	1,03	0,02	0,30	0,48	0,88	0,32	1,09	3,52	0,76	0,99	0,04	0,00	0,69	0,38	0,01	0,42	0,66	0,84	0,84	0,31	0,26	0,02	0,23	0,95	1,84	0,20	0,95	1,51	0,88	0,50	0,01	0,21	1,86	0,18	1,30	0,27	0,01	0,68	1,09	0,42
msLePn0616L	E	0,00	1,87	0,00	0,28	1,57	2,06	0,03	0,03	1,12	0,02	0,31	0,39	0,86	0,34	1,04	3,98	0,74	1,16	0,01	0,01	0,89	0,38	0,02	0,43	0,71	0,80	0,80	0,36	0,29	0,02	0,22	0,98	1,59	0,22	1,03	1,48	0,87	0,54	0,01	0,24	1,97	0,17	1,32	0,29	0,00	0,62	0,94	0,47
msLePn0617A	E	1,36	0,02	0,00	0,26	0,32	0,01	0,01	1,02	0,36	3,20	3,16	0,45	0,86	0,31	0,10	0,11	0,12	0,68	0,01	0,01	0,85	0,43	1,79	0,34	0,76	0,62	1,05	0,20	0,13	7,85	0,15	1,16	7,20	0,29	0,01	1,70	1,19	0,73	0,00	0,26	0,83	0,15	1,62	0,22	0,01	1,56	0,75	0,38
msLePn0617B	E	0,00	2,00	0,00	0,23	1,68	2,29	0,04	0,02	1,07	0,01	0,30	0,49	0,89	0,31	0,94	2,90	0,71	0,93	0,03	0,02	0,84	0,39	0,01	0,41	0,74	0,01	0,89	0,29	1,24	0,01	0,23	1,10	1,94	0,21	1,04	1,58	0,88	0,55	0,00	0,27	1,48	0,19	1,49	0,28	5,91	0,62	1,00	0,43
msLePn0617C	E	1,30	0,02	0,00	0,28	0,31	0,01	0,01	1,09	0,39	2,97	3,24	0,47	0,91	0,31	0,11	0,15	0,11	0,76	0,05	0,02	0,79	0,42	1,81	0,36	0,74	0,62	0,99	0,34	0,61	8,61	0,16	1,11	7,63	0,32	0,01	1,46	1,13	0,63	0,00	0,28	0,85	0,16	1,84	0,24	0,01	1,37	0,70	0,42
msLePn0617D	E	0,01	2,00	0,00	0,25	0,27	0,02	0,00	1,18	1,51	0,02	1,14	3,56	0,94	0,00	0,13	3,92	0,33	1,31	3,71	0,01	0,76	0,30	0,37	0,34	0,82	0,72	0,78	0,39	0,26	0,01	0,14	1,16	1,47	0,00	0,01	0,01	0,94	0,49	1,44	0,29	1,00	0,18	0,79	0,00	0,00	0,99	1,33	0,00
msLePn0617E	E	1,20	0,02	0,00	0,25	0,31	0,01	0,00	1,02	0,37	2,86	3,25	0,40	0,88	0,27	0,09	0,11	0,12	0,66	0,04	0,01	0,83	0,40	1,85	0,37	0,78	0,59	1,05	0,31	0,59	9,62	0,18	1,14	8,83	0,31	0,01	1,62	1,07	0,70	0,01	0,27	0,76	0,17	1,79	0,25	0,01	1,79	0,73	0,39
msLePn0617F	E	1,14	0,02	0,00	0,23	0,40	0,01	0,00	1,03	0,40	3,10	3,30	0,46	0,92	0,26	0,11	0,12	0,11	0,63	0,02	0,01	0,72	0,45	1,86	0,36	0,81	0,68	1,14	0,32	0,56	9,05	0,17	1,27	7,16	0,29	0,01	1,46	1,11	0,75	0,01	0,32	0,73	0,16	1,86	0,24	0,01	1,84	0,76	0,39
msLePn0617G	E	0,03	1,91	0,00	0,23	0,30	0,79	0,01	1,14	1,48	0,02	0,41	3,85	0,90	0,32	0,24	0,12	0,36	1,06	0,03	0,00	0,73	0,73	1,98	0,38	0,73	0,71	1,37	2,51	0,01	0,03	0,14	1,04	1,67	0,01	0,01	0,01	1,06	0,49	0,11	1,73	1,03	4,57	1,58	2,40	3,07	1,40	0,71	0,12
msLePn0617H	E	0,00	0,01	0,00	0,28	0,29	0,01	0,01	1,12	0,41	0,02	0,48	0,40	0,93	0,28	1,02	0,09	0,67	0,70	0,76	0,02	0,77	0,73	1,56	0,69	0,71	0,60	0,82	2,34	0,98	0,01	2,06	1,12	1,53	0,26	0,01	1,45	1,03	0,50	4,88	0,25	0,78	0,17	0,72	0,26	0,01	0,73	0,94	0,58
msLePn0617I	E	0,00	1,99	0,00	0,28	0,30	0,73	0,02	1,08	1,46	0,02	3,55	3,59	0,92	0,00	0,11	2,75	0,35	0,91	3,83	0,01	0,72	0,28	0,01	0,36	0,80	0,66	1,55	0,33	0,25	0,01	0,14	1,06	0,93	0,00	0,01	0,01	0,98	0,46	0,00	0,24	1,12	0,18	1,51	2,23	0,01	0,74	1,11	0,10
msLePn0617J	E	0,00	1,97	0,00	0,28	2,25	2,53	0,02	0,83	1,70	0,91	0,25	0,45	1,26	0,39	1,00	3,46	0,70	0,79	0,03	0,01	1,45	1,81	0,01	0,64	0,76	1,23	0,71	0,28	1,40	0,01	0,18	0,94	0,45	0,25	1,39	1,26	0,99	0,82	0,01	0,21	0,82	0,15	0,84	0,43	0,00	0,53	1,35	1,07
msLePn0617K	E	0,00	2,20	0,00	0,26	2,32	2,59	0,04	0,86	1,60	1,00	0,32	0,45	1,22	0,37	0,98	3,53	0,72	0,80	0,01	0,02	1,31	1,82	0,01	0,72	0,83	1,34	0,82	0,32	1,27	0,01	0,20	0,99	0,49	0,25	1,44	1,26	1,10	0,91	0,12	0,25	0,86	0,19	0,99	0,51	0,01	0,53	1,36	1,06
msLePn0617L	E	0,90	0,02	0,00	0,24	0,30	0,01	0,02	1,07	0,40	0,02	0,61	0,46	0,90	0,33	0,99	0,09	0,68	0,70	0,02	0,01	0,68	0,76	1,69	0,69	0,82	0,64	0,89	1,97	0,57	0,02	2,03	1,28	2,07	0,19	0,01	1,58	1,11	0,53	4,90	0,19	0,78	0,18	0,78	0,27	0,00	0,82	1,04	0,57
msLePn0618A	E	0,00	0,01	0,00	0,21	0,32	2,33	0,02	0,81	0,35	0,01	1,16	0,37	0,71	0,00	0,00	0,16	0,00	0,62	0,00	0,01	0,72	0,54	0,00	0,00	1,43	0,88	0,49	1,95	0,01	0,02	0,10	1,16	0,01	0,00	0,01	0,01	1,11	0,62	0,00	0,24	1,45	0,16	0,63	0,01	8,03	0,13	0,75	0,00
msLePn0618B	E	1,64	0,03	0,00	0,22	0,37	0,01	0,00	1,04	0,39	3,46	3,70	0,48	1,03	0,33	0,14	0,12	0,41	0,74	0,04	0,01	0,73	0,48	0,01	0,37	0,74	0,63	1,01	0,28	1,95	9,89	0,13	1,30	4,86	0,02	0,02	1,72	1,14	0,81	0,01	0,29	0,88	0,17	1,94	0,01	0,01	1,67	0,80	0,00
msLePn0618C	E	0,03	0,01	0,00	0,23	0,30	0,01	0,01	0,94	0,41	0,02	0,57	0,38	0,84	0,26	0,82	0,11	0,67	0,70	0,03	0,01	0,67	0,82	1,65	0,66	0,72	0,69	0,90	2,00	0,56	0,00	1,97	1,30	2,14	0,23	0,01	1,49	1,05	0,49	4,60	0,22	0,75	0,13	0,72	0,29	0,00	0,74	0,99	0,49
msLePn0618D	E	0,00	0,84	0,01	0,25	1,53	1,40	0,01	0,03	0,37	1,14	0,52	0,51	0,77	0,00	0,00	0,11	0,00	0,80	0,03	0,01	0,69	0,41	0,00	0,00	0,73	0,62	0,84	0,22	0,30	0,02	0,12	1,04	1,13	0,01	0,98	1,47	0,82	0,46	0,00	0,24	1,65	0,18	1,33	0,01	0,01	0,76	1,40	0,00
msLePn0618E	E	0,04	0,01	0,00	0,20	0,30	0,01	0,01	1,00	0,41	0,02	0,60	0,42	0,83	0,27	0,86	0,09	0,71	0,69	0,01	0,01	0,74	0,77	1,69	0,70	0,80	0,65	0,99	1,99	0,56	0,01	2,12	1,26	2,13	0,18	0,01	1,42	0,98	0,53	4,96	0,22	0,82	0,15	0,89	0,26	0,00	0,78	1,07	0,48
msLePn0618F	E	0,03	0,02	0,00	0,23	0,34	0,01	0,01	1,04	0,40	0,02	0,57	0,46	0,88	0,36	0,97	0,08	0,68	0,65	0,04	0,01	0,74	0,45	1,70	0,74	0,82	0,65	0,88	1,93	0,62	0,01	0,25	1,28	0,98	0,21	0,97	1,71	1,16	0,57	0,00	0,23	0,74	0,19	0,92	0,33	0,01	0,85	1,05	0,42
msLePn0618G	E	1,63	0,03	0,00	0,25	1,88	2,05	0,05	1,01	0,33	0,02	0,24	0,33	0,77	0,56	0,16	0,10	0,74	0,70	0,01	0,22	0,85	1,07	0,01	0,40	1,32	1,12	0,81	1,21	0,23	0,03	2,70	1,16	0,19	0,31	0,01	1,46	1,08	0,57	0,57	0,24	1,46	0,15	0,71	0,59	0,01	0,13	0,62	0,75
msLePn0618H	E	0,00	1,93	0,00	0,23	2,00	2,76	0,04	0,84	1,61	0,96	0,30	0,44	1,31	0,35	1,07	3,61	0,77	0,72	0,02	0,02	1,30	1,84	0,01	0,66	0,77	1,29	0,84	0,24	0,25	0,02	0,18	1,01	0,50	0,21	1,40	1,44	1,04	0,90	0,01	0,23	0,84	0,16	1,02	0,43	0,01	0,45	1,37	1,05
msLePn0618I	E	0,01	2,04	0,00	0,25	2,08	2,31	0,02	0,68	1,42	0,86	0,26	0,42	1,10	0,00	0,09	2,63	0,16	0,66	0,03	0,01	1,02	1,69	1,55	0,08	0,70	1,09	0,72	0,24	1,01	0,02	0,16	1,06	0,32	0,25	1,27	1,28	0,95	0,69	0,17	0,24	0,88	0,15	0,83	0,39	0,00	0,00	0,60	0,48
msLePn0618J	E	0,00	0,02	0,00	0,29	0,25	0,03	0,01	1,23	0,41	0,03	0,52	0,41	0,88	0,01	0,98	0,15	0,69	0,65	0,03	0,12	0,80	0,43	1,63	0,69	0,73	0,56	0,81	2,19	0,57	0,02	0,24	1,14	0,87	0,25	0,95	1,44	1,02	0,44	0,69	0,24	0,76	0,17	0,77	0,37	6,53	0,82	0,94	0,48
msLePn0618K	E	0,01	1,98	0,00	0,22	2,10	2,47	0,02	0,71	1,33	0,89	0,29	0,36	1,12	0,00	0,01	2,25	0,00	0,81	0,02	0,00	1,10	1,73	1,95	0,00	0,70	1,19	0,83	0,24	1,05	0,01	0,07	0,94	0,28	0,00	1,25	1,29	0,95	0,82	0,14	0,20	1,48	0,14	0,90	0,12	0,01	0,48	1,25	0,10
msLePn0618L	E	0,01	1,85	0,00	0,16	0,25	0,76	0,03	1,15	1,42	0,02	2,78	3,27	0,93	0,01	0,14	0,94	0,69	1,25	4,16	0,01	0,66	0,28	0,02	0,44	0,75	0,65	0,73	0,37	0,23	0,02	0,10	1,09	0,90	0,00	0,01	0,01	0,92	0,38	0,17	0,27	1,01	0,16	0,62	0,00	0,01	0,74	1,36	0,00
msLePn0619A	E	0,88	1,00	0,00	0,19	1,96	0,01	0,01	0,02	0,34	0,02	0,31	0,45	0,87	0,31	0,99	2,63	0,79	1,08	0,02	0,01	0,77	0,33	0,36	0,41	0,75	0,91	0,90	0,36	1,15	0,02	0,21	1,08	1,04	0,22	1,02	1,62	1,15	0,52	0,01	0,23	1,82	0,12	1,46	0,27	0,00	0,63	1,09	0,44
msLePn0619B	E	0,05	0,03	0,00	0,32	0,02	0,02	16,42	0,75	0,34	0,03	1,21	0,23	0,70	4,94	0,05	0,46	0,22	0,69	0,04	10,59	1,00	1,19	0,01	0,16	3,10	3,12	1,05	1,97	1,85	0,03	0,51	0,60	0,04	0,07	3,08	2,18	0,85	5,36	0,00	0,19	0,70	0,42	0,75	0,43	0,01	0,13	0,42	0,19
msLePn0619C	E	0,00	2,22	0,00	0,23	2,12	2,47	0,02	0,81	1,54	0,99	0,27	0,44	1,22	0,32	0,98	1,13	0,79	0,77	0,03	0,01	1,29	1,91	0,01	0,65	0,80	1,24	0,82	0,29	1,20	2,66	0,20	1,04	0,52	0,23	1,40	1,33	1,06	0,99	0,00	0,27	0,79	0,13	0,97	0,43	0,00	0,55	1,36	0,96
msLePn0619D	E	0,04	1,91	0,00	0,21	0,32	0,81	0,00	1,16	1,43	0,02	0,38	3,40	0,87	0,35	0,14	0,09	0,03	1,06	0,03	0,01	0,73	0,73	2,02	0,05	0,83	0,73	0,75	2,41	0,28	0,01	0,14	1,05	1,67	0,00	0,01	0,01	1,10	0,44	1,01	2,36	1,02	5,00	1,51	2,44	3,09	1,48	0,71	0,12
msLePn0619E	E	1,25	0,02	0,00	0,23	0,33	0,01	0,00	0,97	0,33	3,13	3,60	0,48	0,89	0,29	0,11	0,12	0,35	0,67	0,06	0,01	0,76	0,43	2,50	0,38	0,87	0,67	1,11	0,29	0,54	10,05	0,16	1,29	4,36	0,24	0,01	1,18	1,12	0,78	0,00	0,64	0,76	0,13	1,91	0,26	0,00	1,91	0,78	0,50
msLePn0619F	E	0,03	0,01	0,00	0,24	0,26	0,01	0,01	1,19	0,41	0,02	0,47	0,42	0,87	0,39	1,00	0,08	0,68	0,61	0,03	0,01	0,74	0,39	1,67	0,41	0,74	0,62	0,84	2,12	0,60	0,00	0,24	1,18	1,01	0,19	0,97	1,60	1,08	0,46	0,00	0,20	0,79	0,16	0,75	0,26	0,00	0,81	0,97	0,41
msLePn0619G	E	0,00	0,01	0,00	0,19	0,32	0,01	0,01	1,00	0,39	0,03	0,55	0,38	0,90	0,01	0,90	0,10	0,73	0,71	0,03	0,01	0,61	0,67	1,50	0,61	0,71	0,65	0,87	2,16	0,01	0,02	2,05	1,26	1,38	0,22	0,01	1,58	1,09	0,51	5,15	0,22	0,73	0,13	0,72	0,25	0,01	0,74	1,02	0,55
msLePn0619H	E	1,36	0,03	0,00	0,23	0,34	0,01	0,01	0,98	0,40	3,13	3,07	0,42	0,94	0,29	0,10	0,09	0,11	0,63	0,03	0,01	0,64	0,45	1,82	0,36	0,74	0,66	1,06	0,29	1,01	9,50	0,17	1,23	6,66	0,33	0,02	1,55	1,08	0,65	0,01	0,26	0,75	0,15	1,96	0,25	0,01	1,74	0,80	0,39
msLePn0619I	E	0,06	2,08	0,00	0,26	0,29	0,01	0,01	0,70	1,29	0,02	0,47	0,45	0,74	0,34	0,12	0,30	0,77	0,95	0,22	0,01	0,68	0,48	0,15	0,22	0,92	0,75	0,54	0,37	0,32	0,01	0,19	0,86	0,95	0,26	0,01	0,01	0,86	0,08	0,00	0,20	1,28	4,25	1,88	3,05	0,01	0,92	0,97	0,70
msLePn0619J	E	0,91	0,70	0,00	0,24	1,53	0,98	0,01	0,03	0,34	0,03	0,32	0,41	0,83	0,41	1,02	3,59	0,72	1,02	0,02	0,01	0,74	0,43	0,37	0,48	0,76	0,90	0,77	0,26	0,29	0,03	0,24	0,99	0,97	0,27	1,04	1,48	1,07	0,51	0,00	0,23	1,82	0,17	1,37	0,30	0,01	0,65	0,99	0,45
msLePn0619K	E	1,67	0,02	0,00	0,24	0,32	0,01	0,02	1,08	0,40	3,01	3,08	0,42	0,94	0,35	0,08	0,09	0,10	0,67	0,04	0,00	0,71	0,36	0,01	0,35	0,69	0,60	0,93	0,25	0,53	9,38	0,11	1,18	5,81	0,01	0,01	1,53	1,10	0,64	0,00	0,28	0,76	0,17	1,96	0,01	0,01	1,89	0,70	0,00
msLePn0619L	E	1,46	0,03	0,00	0,24	0,33	0,01	0,02	1,06	0,37	3,09	2,96	0,41	0,96	0,32	0,09	0,10	0,11	0,66	0,04	0,02	0,68	0,39	1,81	0,36	0,76	0,61	1,03	0,29	0,55	9,61	0,16	1,32	7,88	0,32	0,01	1,67	1,13	0,78	0,01	0,25	0,76	0,18	1,91	0,26	0,01	1,84	0,75	0,39
msLePn0620B	E	0,15	0,50	0,02	0,33	0,42	0,30	0,03	0,80	0,38	0,02	1,23	0,98	0,71	0,61	0,13	0,76	0,35	0,65	0,05	0,05	1,17	1,20	0,06	0,20	1,87	2,06	0,55	1,26	0,01	0,04	0,55	0,65	0,55	0,04	2,38	0,18	0,93	0,88	0,08	0,30	0,80	0,43	0,71	0,08	0,01	0,09	0,69	0,09
msLePn0620C	E	0,06	1,75	0,00	0,22	0,34	0,85	0,02	1,20	1,59	0,02	0,37	3,26	0,94	0,36	0,14	0,12	0,33	1,25	0,07	0,01	0,79	0,31	0,01	0,40	0,88	0,83	0,79	2,53	0,31	0,02	0,14	1,07	1,65	0,00	0,01	0,01	1,12	0,45	0,99	2,97	1,13	0,18	1,67	2,63	5,95	1,31	0,80	0,13
msLePn0620D	E	1,34	0,08	0,01	0,25	1,70	2,09	0,02	0,97	0,35	0,02	0,29	0,42	0,80	0,51	0,16	0,20	0,69	0,83	0,07	0,31	1,12	1,03	0,38	0,46	1,49	1,10	0,92	1,27	1,16	0,01	2,65	0,97	0,04	0,29	0,11	1,26	0,99	0,72	0,61	0,33	1,27	0,19	0,72	0,65	0,01	0,02	0,60	0,74
msLePn0620E	E	1,29	0,03	0,00	0,19	0,32	0,01	0,00	1,03	0,36	2,93	3,00	0,47	0,95	0,29	0,01	0,09	0,00	0,68	0,02	0,00	0,71	0,41	1,79	0,00	0,72	0,61	0,87	0,28	1,12	8,39	0,17	1,21	6,93	0,27	0,01	1,47	1,05	0,64	0,01	0,24	0,76	0,16	2,11	0,25	0,01	1,73	0,77	0,41
msLePn0620F	E	1,23	0,02	0,00	0,18	0,35	0,01	0,01	1,04	0,38	3,08	3,22	0,37	0,95	0,27	0,09	0,05	0,11	0,69	0,00	0,01	0,73	0,39	1,92	0,39	0,71	0,62	0,92	0,26	0,15	13,03	0,18	1,25	7,78	0,31	0,01	1,61	1,08	0,64	0,00	0,26	0,79	0,16	1,91	0,26	0,00	1,88	0,71	0,40
msLePn0620G	E	0,00	1,62	0,01	0,19	1,73	1,91	0,03	0,04	0,15	0,03	0,33	0,49	0,97	0,34	1,02	1,43	0,80	0,30	0,02	0,03	0,93	0,41	0,02	0,43	0,61	1,04	1,00	0,40	0,33	0,00	0,26	1,00	1,32	0,35	1,07	1,45	0,43	0,17	0,02	0,49	0,97	0,19	1,47	0,30	0,01	0,71	1,09	0,49
msLePn0620H	E	0,00	1,39	0,00	0,21	0,93	2,20	0,03	0,02	1,22	0,02	0,31	0,07	0,91	0,34	0,97	3,86	0,75	0,45	0,01	0,01	0,81	0,33	0,01	0,46	0,71	0,81	0,80	0,21	2,61	0,01	0,23	1,05	1,54	0,25	0,94	1,27	0,82	0,45	0,01	0,11	1,72	0,11	1,36	0,29	0,01	0,58	0,95	0,45
msLePn0620I	E	0,01	0,02	0,01	0,23	0,29	0,01	0,02	1,18	0,40	0,02	0,58	0,20	0,96	0,00	0,12	0,04	0,72	0,64	5,89	0,01	0,82	0,36	1,73	0,43	1,33	0,59	0,86	1,50	0,62	0,05	2,31	1,14	1,19	0,30	0,90	1,50	1,01	0,57	0,89	0,13	0,69	0,11	0,76	0,30	0,01	1,12	0,69	0,44
msLePn0620J	E	1,45	0,04	0,00	0,18	0,38	0,02	0,01	1,03	0,33	2,83	3,08	0,47	1,02	0,36	0,92	0,05	0,80	0,80	0,02	0,03	0,74	0,46	0,01	0,73	0,77	0,57	0,92	0,23	0,64	8,11	0,24	1,26	5,17	0,24	0,01	1,48	1,01	0,90	0,00	0,29	0,74	0,19	1,87	0,32	0,01	1,63	0,75	0,40
msLePn0620K	E	0,00	0,02	0,00	0,16	0,29	0,01	0,02	1,14	0,42	0,01	0,50	0,41	0,90	0,01	0,97	0,09	0,71	0,75	0,12	0,01	0,78	0,72	1,46	0,63	0,78	0,61	0,87	2,04	0,01	0,02	2,25	1,29	2,07	0,24	0,01	1,60	1,07	0,29	4,84	0,20	0,79	0,17	0,74	0,26	0,00	0,73	0,99	0,56
msLePn0621A	P	0,00	2,08	0,00	0,35	1,94	2,13	0,03	0,93	1,67	1,32	0,35	0,53	1,46	0,53	0,00	2,99	0,00	0,73	0,01	0,01	1,26	1,85	0,00	0,00	0,90	1,31	0,74	0,39	1,28	0,01	0,10	1,07	0,59	0,01	1,33	1,43	1,19	0,97	0,01	0,23	0,76	0,20	0,99	0,17	0,00	0,56	1,37	0,13
msLePn0621B	P	0,05	0,01	0,00	0,38	0,25	0,01	0,00	1,21	0,47	0,02	0,66	0,52	0,96	2,49	1,22	0,13	0,87	0,74	0,01	0,01	0,79	0,39	1,38	0,89	0,80	0,68	0,84	2,52	0,69	0,01	2,85	1,31	2,10	0,35	0,01	1,61	1,17	0,56	0,01	0,19	0,68	0,21	0,88	0,35	0,01	0,00	0,69	0,77
msLePn0621C	P	0,00	0,02	0,01	0,34	0,24	0,01	0,00	1,09	0,44	0,02	0,76	0,54	0,96	0,01	1,16	0,15	0,89	0,67	0,05	0,03	0,77	0,74	1,38	0,77	0,74	0,68	0,75	1,99	0,64	0,03	2,77	1,25	2,37	0,32	0,01	1,59	1,13	0,56	4,57	0,20	0,62	0,20	0,76	0,30	5,00	0,83	0,89	0,65
msLePn0621D	E	0,00	0,01	0,00	2,29	0,00	0,01	0,06	0,01	0,04	0,00	0,00	0,05	0,02	0,02	0,11	0,02	0,02	0,01	0,02	0,64	0,53	0,00	1,17	0,01	0,01	0,00	0,03	0,04	0,05	0,01	0,84	0,04	0,08	3,36	0,01	0,00	0,01	0,21	0,00	0,01	0,39	0,02	0,01	6,96	1,41	0,03	0,02	1,73
msLePn0621E	P	0,00	0,02	0,00	0,39	0,28	0,01	0,02	1,20	0,45	0,02	0,73	0,50	0,98	0,00	1,13	0,12	0,86	0,54	0,04	0,02	0,95	0,42	1,38	0,88	0,85	0,69	0,81	1,96	0,73	0,03	0,33	1,37	1,04	0,36	0,97	1,69	1,21	0,57	0,68	0,21	0,72	0,21	0,84	0,36	0,01	0,92	0,97	0,56
msLePn0621F	P	1,77	0,02	0,00	0,33	0,28	0,01	0,00	1,03	0,39	2,88	3,15	0,49	0,87	0,40	0,11	0,11	0,13	0,62	0,02	0,01	0,67	0,40	1,43	0,43	0,81	0,62	0,84	0,30	0,72	11,39	0,18	1,22	7,34	0,38	0,01	1,72	1,06	0,64	0,01	0,24	0,65	0,20	1,90	0,31	0,01	1,79	0,70	0,46
msLePn0621G	P	0,00	1,82	0,00	0,31	0,29	0,73	0,02	1,26	1,14	0,03	4,62	4,22	0,94	0,01	1,17	0,13	0,86	0,75	4,09	0,02	0,84	0,41	0,02	0,51	0,85	0,74	0,71	0,53	0,29	0,03	0,34	1,10	3,79	0,41	0,01	0,01	1,10	0,52	0,66	0,30	0,91	0,21	0,80	0,33	0,01	0,97	0,95	0,57
msLePn0621I	E	0,00	0,00	0,01	0,93	0,01	0,02	0,01	0,00	0,12	0,01	0,01	0,00	0,00	0,00	0,68	0,00	0,56	0,02	0,01	0,13	0,00	0,01	0,41	2,08	0,06	0,02	0,01	0,01	0,01	0,00	0,75	0,20	0,08	0,00	0,01	0,01	0,01	0,00	0,01	0,03	0,28	0,05	0,03	0,01	0,01	0,00	0,03	0,00
msLePn0621J	P	5,11	0,67	0,01	0,38	0,02	0,02	0,05	1,02	0,42	2,02	1,83	0,56	1,10	1,82	0,33	0,42	0,65	0,78	0,00	0,52	0,90	1,29	0,04	0,42	3,04	1,76	1,30	0,50	4,22	0,05	0,18	0,85	0,18	0,02	3,45	1,44	0,67	1,33	0,00	0,20	0,86	0,29	0,47	0,34	0,01	0,74	0,97	0,25
msLePn0621K	P	1,56	0,03	0,01	1,41	0,32	0,01	0,03	1,13	0,40	3,48	3,71	0,54	0,95	0,39	0,12	0,11	0,41	0,71	0,02	0,01	0,72	0,44	1,41	0,45	0,82	0,69	0,90	0,32	0,72	12,28	0,18	1,46	7,19	0,39	0,01	1,65	1,22	0,79	0,48	0,22	0,73	0,21	1,84	0,29	0,01	1,90	0,77	0,48
[truncated: 206 more columns]
